# Supplementary material for: Genome of the early spider-orchid Ophrys sphegodes provides insights into sexual deception and pollinator adaptation
Source: Nat Commun. 2024 Jul 26;15:6308. doi: 10.1038/s41467-024-50622-4 (PMC11282089; doi:10.1038/s41467-024-50622-4)
Supplement: Supplementary file 4 — Supplementary Data 1 [file 41467_2024_50622_MOESM4_ESM.xlsx]

## Sheet: Supplementary_Data_1
Candidate genes for odour production included in the gene annotation
A priori candidate genes and pseudogenes identified by homology to genes of interest in very long-chain fatty acid or hydrocarbon biosynthesis as well as selected transcription factors. Unique Ophrys sphegodes gene identifiers referring to the haploid reference genome are denoted “Osph” followed by chromosome/scaffold number, “G” and gene number (sorted by gene position), “.” and a gene/transcrip…
Some of the SAD loci identified in the Ophrys genome correspond to published sequences previously assumed to be alleles (see SI ref.42) rather than paralogues. We here note the correspondence of genomic loci to these previously identified sequences (arrow symbols). The present naming aims to preserve the gene names for functionally characterised SAD sequences encoding enzymatically active protein…
Gene identifier	Gene/allele name	Description	Comments
VLCFA and hydrocarbon biosynthesis
Osph222G10140.1	ACP1	acyl carrier protein
Osph222G10400.1	ACP2
Osph5G20630.1 / OsphA969:ACP3P	ACP3 / ACP3Ψ
Osph217G10600.1	ACP4
Osph517G10100.1	ACP5
Osph3G43820.1	ACP6
Osph3G43810.1	ACP7Ψ
Osph1G82220.1	ACP8Ψ
Osph18G13840.1	ACP9Ψ
- / OsphA2986:ACP10P	- / ACP10Ψ
Osph169G10610.1 / OsphA3:AD1P	AD1 / AD1Ψ	aldehyde decarbonylase (A. thaliana CER1-homologue)
Osph169G10400.1 / OsphA3:AD2-Alt	AD2 / AD2Alt		4.1.99.5 / K15404
Osph169G10470.1 / OsphA3:AD3P-Alt	AD3Ψ / AD3Ψ Alt
Osph152G10450.1	CER3H1	A. thaliana CER3-homologue (putative aldehyde-forming acyl-CoA reductase)
Osph152G10590.1	CER3H2Ψ
Osph21G10650.1	CYTB5H1	cytochrome b5 homologue
Osph21G10840.2	CYTB5H2
Osph1G68690.1	EAR1	enoyl-ACP reductase
Osph4G18700.1 / OsphA1371:ECR1P	ECR1 / ECR1Ψ	enoyl-CoA reductase
Osph4G30620.1	ECR2		1.3.1.93
Osph62G12220.1	EMR1	enoyl-CoA or mitochondrial enoyl-ACP reductase
Osph1G80960.1 / OsphA384:EMR2P-Alt	EMR2Ψ / EMR2ΨAlt		1.3.1.38 / K07512
Osph1G68820.1	FAD1	(membrane-bound) fatty acid desaturase	1.14.19.6
Osph5G32390.1 / OsphA419:FAD2P-Alt	FAD2Ψ / FAD2ΨAlt
Osph33G12220.1	FAD3
Osph33G11900.1	FAD4
Osph89G11970.1	FAT1	fatty acyl-ACP thioesterse	3.1.2.14; 3.1.2.21 / K10781
Osph219G10030.1	FAT2
Osph13G23960.1	FAT3Ψ
Osph17G26180.1 / OsphA2755:HAD1P	HAD1 / HAD1Ψ	3-hydroxyacyl-ACP dehydratase	4.2.1.59 / K02372
Osph6G35180.1	HCD1	3-hydroxyacyl-CoA dehydratase	4.2.1.134 / K10703
Osph15G26270.1 / OsphA1489:KAR1I	KAR1Ψ / KAR1I	β-ketoacyl-ACP reductase
Osph33G10850.1 / OsphA4052:KASii1	KASii1Ψ / KASii1	β-ketoacyl-ACP synthase II
Osph400G10190.1	KCR1	β-ketoacyl-CoA reductase
Osph385G10100.1	KCR2Ψ
Osph10G16090.1	KCR3Ψ		1.1.1.330
Osph160G10230.1 / OsphA3894:KCS1P	KCS1 / KCS1Ψ	β-ketoacyl-CoA synthase	2.3.1.199 / K15397
Osph114G10860.1	KCS2Ψ
Osph76G10840.1 / OsphA1338:KCS3P	KCS3 / KCS3Ψ
Osph33G10370.1	KCS4		2.3.1.199 / K15397
Osph9G29660.1	KCS5		2.3.1.199 / K15397
Osph66G10710.1	KCS6
Osph30G10460.1	KCS7
Osph339G10090.1	KCS8Ψ
Osph3G50760.1	KCS9		2.3.1.199 / K15397
Osph30G10690.1	KCS10		2.3.1.199 / K15397
Osph114G10750.1	KCS11Ψ
- / OsphA120:KCS12	- / KCS12
Osph36G11570.1 / OsphA61:KCS13	KCS13Ψ / KCS13
Osph33G10680.1	KCS14Ψ
Osph176G10770.1	KCS15		2.3.1.199 / K15397
Osph395G10070.1	KCS16Ψ
Osph30G11470.1	KCS17
Osph339G10150.1	KCS18
Osph30G11040.1	KCS19Ψ
Osph7G31430.1	LACS1	long-chain acyl-CoA synthetase	6.2.1.3 / K01897
Osph17G26020.1	LACS2		6.2.1.3 / K01897
- / OsphA358:LACS3	- / LACS3
Osph18G18560.1	LACS4Ψ
Osph18G18650.2	LACS5Ψ
Osph1G61170.1	LGPAT1	lysophosphatidic acid/glycerol 3-phosphate acyltransferase	K13508
Osph1G61400.1	LGPAT2Ψ
Osph332G10160.1	LGPAT3
Osph9G41940.1	LGPAT4Ψ
Osph4G59510.1 / OsphA1798:SAD1-Alt	SAD1 / SAD1Alt	(soluble) stearoyl-ACP (or acyl-ACP) desaturase	→SAD1-B
Osph4G59550.1	SAD2		1.14.19.2; 1.14.19.26 / K03921;
			→SAD2-A
Osph5G55220.1 / OsphA241:SAD3	SAD3Ψ / SAD3		→SAD3
Osph75G10230.1	SAD4		1.14.19.2; 1.14.19.26 / K03921;
			→ SAD4
Osph250G10230.1	SAD5Ψ		→SAD5-A
Osph210G10040.1 a	SAD6		→SAD6-B c
Osph4G59582.1 / OsphA1441:SAD7	SAD7Ψ / SAD7		→SAD1-A
Osph4G59580.1 / OsphA1441:SAD8P	SAD8 / SAD8Ψ		→SAD2-B
Osph132G10080.1	SAD9Ψ		→SAD5-A
Osph886G10040.1 b	SAD10		→SAD5-B c
Osph1397G10050.1	SAD11IΨ		→SAD6-B
Transcription factors of interest
Osph97G11060.1	DEF1H1	DEF/AP3 homologue (homologues of Orchis italica DEF1-DEF4)67,75	MADS→MADS-MIKC
Osph97G11190.1	DEF1H2		MADS→MADS-MIKC
Osph1456G10010.1	DEF2H1
Osph1G46670.1	DEF2H2Ψ
Osph3G26320.1	DEF3H1		MADS→MADS-MIKC
Osph3G26350.1	DEF3H2Ψ
Osph18G15220.1	DEF4H1Ψ
Osph17G28910.1	GL3H1Ψ	Arabidopsis thaliana GL3 homologue	bHLH
Osph17G29140.1	GL3H2Ψ
Osph11G31450.1	LFY1	LFY/FLO 76,77
Osph11G31400.1	LFY2Ψ
Osph59G10460.1	ML1H1	Dendrobium crumenatum MYB MIXTA-LIKE 1 (MYBML1) homologue78
Osph59G10560.1	ML1H2Ψ
Osph168G10600.1 / OsphA63:MYB11H1	MYB11H1Ψ / MYB11H1	Arabidopsis thaliana MYB11 homologue	MYB→MYB
Osph2G70710.1	SPL8H1	Oryza sativa SPL8 homologue
Osph2G70890.1	SPL8H2
Osph1G68420.1	SPL9H1	Arabidopsis thaliana SPL9 homologue
Osph1G68550.1	SPL9H2
Osph6G51030.1	SPY1	Arabidopsis thaliana SPY homologue
Footnotes: a gene model for SAD6, corresponding to a previously cloned sequence42, has exons 1 and 2 annotated on the + strand of contig 210 and exon 3 on the - strand; b gene model for SAD10 spans two contigs (contigs 886 and 210), with break in the second intron and with first coding exon on contig 886; c These sequences are full-length and without stop codons, but do not appear to be enzymatic…
