# Supplementary material for: Genome of the early spider-orchid Ophrys sphegodes provides insights into sexual deception and pollinator adaptation
Source: Nat Commun. 2024 Jul 26;15:6308. doi: 10.1038/s41467-024-50622-4 (PMC11282089; doi:10.1038/s41467-024-50622-4)
Supplement: Supplementary file 5 — Supplementary Data 2 [file 41467_2024_50622_MOESM5_ESM.xlsx]

## Sheet: Supplementary_Data_2
Additional candidate genes identified from annotation data
Additional genes of interest putatively involved in anthocyanin biosynthesis, carotenoid biosynthesis, or fatty acid, wax or hydrocarbon biosynthesis, identified from KEGG orthology (KO) and EC annotation.
Gene ID	Gene name	KO	EC
Anthocyanin biosynthesis
Anthocyanidin 3-O-glucoside 2’’-O-xylosyltransferase
Osph125G10550.1	AGXT1	K17193	2.4.2.51
Anthocyanidin 3-O-glucosyltransferase
Osph70G12020.1	A3GT1	K12930	2.4.1.115
Anthocyanidin synthase
Osph3G27250.1	ANS1	K05277	1.14.20.4
Chalcone isomerase
Osph9G23120.1	CHI1	K01859	5.5.1.6
Osph874G10050.1	CHI2	K01859	5.5.1.6
Chalcone synthase
Osph12G18370.1	CHS1	K00660	2.3.1.74
Osph12G18400.1	CHS2	K00660	2.3.1.74
Osph15G18650.1	CHS3	K00660	2.3.1.74
Osph16G37380.1	CHS4	K00660	2.3.1.74
Osph23G12030.1	CHS5	K00660	2.3.1.74
Osph23G12360.1	CHS6	K00660	2.3.1.74
Osph77G10730.1	CHS7	K00660	2.3.1.74
Dihydroflavonol 4-reductase
Osph14G43650.5	DFR1	K13082	1.1.1.219
Flavanone 3-hydroxylase
Osph5G19490.1	F3H1	K00475	1.14.11.9
Osph5G19880.1	F3H2	K00475	1.14.11.9
Flavonoid 3'-hydroxylase
Osph16G33680.1	F3'H1	K05280	1.14.14.82
Osph120G10490.3	F3'H2	K05280	1.14.14.82
Osph120G10890.1	F3'H3	K05280	1.14.14.82
Osph141G11050.1	F3'H4	K05280	1.14.14.82
Flavonol synthase
Osph68G11120.1	FLS1	K05278	1.14.20.6
Carotenoid biosynthesis
ABA2 homologue (xanthoxin dehydrogenase)
Osph2G11980.1	ABA2H1	K09841	1.1.1.288
β-carotene isomerase
Osph339G10010.1	BCI1	K17911	5.2.1.14
9-cis-β-carotene 9',10'-cleaving dioxygenase
Osph1G54020.1	CCD7H1	K17912	1.13.11.68
Osph1G54070.1	CCD7H2	K17912	1.13.11.68
Osph80G10400.1	CCD7H3	K17912	1.13.11.68
Osph80G10450.1	CCD7H4	K17912	1.13.11.68
all-trans-10'-apo-β-carotenal 13,14-cleaving dioxygenase / carlactone synthase
Osph4G21770.1	CCD8H1	K17913	1.13.11.69 / 1.13.11.70
Osph16G30340.1	CCD8H2	K17913	1.13.11.69 / 1.13.11.70
Osph16G30560.1	CCD8H3	K17913	1.13.11.69 / 1.13.11.70
β-carotene 3-hydroxylase
Osph20G10110.1	CHY1	K15746	1.14.15.24
9-cis-epoxycarotenoid dioxygenase
Osph1G77610.1	NCED1	K09840	1.13.11.51
Osph4G14880.1	NCED2	K09840	1.13.11.51
Osph18G13090.1	NCED3	K09840	1.13.11.51
Osph98G10650.1	NCED4	K09840	1.13.11.51
Osph98G10880.1	NCED5	K09840	1.13.11.51
15-cis-phytoene desaturase
Osph219G10330.1	PDS1	K02293	1.3.5.5
Osph219G10360.1	PDS2	K02293	1.3.5.5
15-cis-phytoene synthase
Osph91G10050.2	PSY1	K02291	2.5.1.32
violaxanthin de-epoxidase
Osph10G16730.1	VDE1	K09839	1.23.5.1
zeaxanthin epoxidase
Osph68G11190.1	ZEP1	K09838	1.14.15.21
ζ-carotene isomerase
Osph10G20590.1	ZISO1	K15744	5.2.1.12
Fatty acid, wax and hydrocarbon biosynthesis
diacylglycerol O-acyltransferase
Osph1G69350.1	DGAT1	K22848	2.3.1.20
Osph16G32530.1	DGAT2	K22849	2.3.1.20
Osph16G32630.1	DGAT3	K22849	2.3.1.20
Osph56G12460.2	DGAT4	K11155	2.3.1.20 / 2.3.1.75 / 2.3.1.76
Osph116G10900.1	DGAT5	K22848	2.3.1.20
Osph157G11420.1	DGAT6	K22848	2.3.1.20
VLC enoyl-CoA reductase
Osph9G12320.4	ECR3	K10258	1.3.1.93
fatty acid elongase (ELO-type)
Osph154G10300.1	ELO1	K10245	2.3.1.199
alcohol-forming fatty acyl-CoA reductase
Osph5G31110.1	FAR1	K13356	1.2.1.84
Osph5G51550.1	FAR2	K13356	1.2.1.84
Osph133G10230.1	FAR3	K13356	1.2.1.84
Osph279G10300.2	FAR4	K13356	1.2.1.84
Osph279G10310.1	FAR5	K13356	1.2.1.84
Osph578G10090.1	FAR6	K13356	1.2.1.84
Osph578G10170.1	FAR7	K13356	1.2.1.84
fatty acyl-ACP thioesterase
Osph3G55170.2	FAT4	K10781	3.1.2.14 / 3.1.2.21
Osph5G55210.3	FAT5	K10782	3.1.2.14
fatty acyl-CoA thioesterase
Osph3G76480.2	FCT1	K01068	3.1.2.2
VLC 3-hydroxyacyl-CoA dehydratase
Osph57G11660.1	HCD2	K10703	4.2.1.134
β-ketoacyl-ACP synthases
Osph16G37920.2	KASi1	K09458	2.3.1.179
Osph81G10950.1	KASi2	K00648	2.3.1.180
Osph97G10840.1	KASi3	K09458	2.3.1.179
Osph97G10700.1	KASiii1	K09458	2.3.1.179
lysophosphatidic acid or glycerol 3-phosphate acyltransferase
Osph8G12500.1	LGPAT5	K00655	2.3.1.51
Osph50G12130.1	LGPAT6	K13519	2.3.1.51 / 2.3.1.23 / 2.3.1.-
Osph103G10680.1	LGPAT7	K13513	2.3.1.- / 2.3.1.51
Osph282G10060.1	LGPAT8	K13523	2.3.1.51 / 2.3.1.-
