# Supplementary material for: Genome of the early spider-orchid Ophrys sphegodes provides insights into sexual deception and pollinator adaptation
Source: Nat Commun. 2024 Jul 26;15:6308. doi: 10.1038/s41467-024-50622-4 (PMC11282089; doi:10.1038/s41467-024-50622-4)
Supplement: Supplementary file 6 — Supplementary Data 3 [file 41467_2024_50622_MOESM6_ESM.xlsx]

## Sheet: Supplementary_Data_3
List of transcription factors identified
Family	Type	N	Genes
Alfin-like	TF	6	Osph3G80420.1; Osph5G27550.1; Osph9G38300.1; Osph14G44120.2; Osph93G11800.4; Osph170G10980.3
AP2/ERF-AP2	TF	12	Osph1G73530.4; Osph2G66470.1; Osph2G66920.2; Osph11G14450.3; Osph37G11040.4; Osph45G10630.1; Osph45G10780.1; Osph152G10120.2; Osph300G10140.1; Osph639G10090.1; Osph802G10070.1; Osph1057G10040.2
AP2/ERF-ERF	TF	85	Osph1G10850.1; Osph1G55610.1; Osph2G47170.1; Osph2G64430.1; Osph3G67220.1; Osph3G68770.1; Osph4G27470.2; Osph4G52140.1; Osph4G58900.1; Osph5G15890.1; Osph5G15990.1; Osph5G57030.1; Osph5G57340.1; Osph5G57680.1; Osph6G11020.1; Osph6G11030.1; Osph6G11230.1; Osph6G11250.1; Osph6G41240.1; Osph6G50480.1; Osph7G36620.1; Osph8G31780.1; Osph10G25260.1; Osph10G39700.1; Osph12G16290.1; Osph14G47500.1; Osph1…
AP2/ERF-RAV	TF	3	Osph15G20590.1; Osph697G10120.1; Osph773G10040.1
ARID	TR	20	Osph10G14410.1; Osph10G14450.1; Osph10G14480.1; Osph10G14560.1; Osph10G14610.1; Osph10G14650.1; Osph13G10070.1; Osph13G10190.1; Osph34G11130.1; Osph34G11340.2; Osph41G10860.1; Osph42G10220.2; Osph42G10680.1; Osph53G11830.4; Osph53G12110.1; Osph74G12040.1; Osph74G12280.1; Osph87G10320.1; Osph505G10090.1; Osph557G10190.1
AUX/IAA	TR	21	Osph2G39240.1; Osph3G16840.1; Osph3G49760.1; Osph4G23510.1; Osph4G54250.1; Osph5G15830.1; Osph8G44580.1; Osph14G33810.1; Osph14G45130.5; Osph27G10050.2; Osph31G10740.1; Osph36G10680.1; Osph42G11200.2; Osph47G10890.2; Osph48G12040.1; Osph95G11590.1; Osph95G11680.2; Osph139G10730.1; Osph163G10020.1; Osph163G10140.1; Osph487G10010.6
B3	TF	21	Osph1G14570.2; Osph1G42960.1; Osph1G71110.1; Osph1G71200.1; Osph1G71640.1; Osph2G41480.2; Osph11G22330.3; Osph16G30730.1; Osph16G30800.1; Osph27G10990.3; Osph29G10320.1; Osph29G11390.1; Osph36G12160.1; Osph38G12340.1; Osph38G12670.2; Osph41G10110.1; Osph41G11130.2; Osph41G11620.1; Osph66G11910.1; Osph385G10020.1; Osph728G10120.1
B3-ARF	TF	19	Osph2G63210.3; Osph2G64190.2; Osph3G65370.2; Osph3G65580.1; Osph4G54330.1; Osph34G12260.1; Osph34G12880.1; Osph67G10150.1; Osph77G10370.4; Osph77G10380.2; Osph110G10440.2; Osph110G10650.3; Osph137G10650.1; Osph137G10720.1; Osph304G10030.2; Osph362G10190.2; Osph366G10100.1; Osph367G10390.1; Osph403G10220.1
BBR-BPC	TF	11	Osph4G21910.1; Osph6G28540.1; Osph6G28610.1; Osph7G42040.1; Osph8G40040.1; Osph8G40220.1; Osph12G12950.1; Osph12G13140.1; Osph12G23540.2; Osph17G24870.1; Osph80G10580.1
BES1	TF	6	Osph3G76510.1; Osph11G11170.1; Osph11G11400.1; Osph14G48050.1; Osph14G48210.1; Osph430G10010.1
bHLH	TF	94	Osph1G18750.2; Osph1G43560.1; Osph1G52050.2; Osph1G64700.2; Osph1G66550.4; Osph1G76330.1; Osph1G76670.1; Osph2G13380.3; Osph2G32530.3; Osph2G45470.2; Osph3G66610.1; Osph3G67020.2; Osph3G80070.1; Osph4G12130.3; Osph4G36780.2; Osph8G29600.1; Osph9G37520.1; Osph9G37600.1; Osph12G16770.1; Osph12G30690.1; Osph13G31730.1; Osph15G32350.1; Osph17G23710.1; Osph17G28910.1; Osph18G16690.1; Osph22G13260.1; O…
bZIP	TF	52	Osph1G13300.1; Osph1G45510.2; Osph1G73380.1; Osph2G16410.1; Osph2G16540.1; Osph2G47930.4; Osph4G58830.1; Osph6G19320.4; Osph6G31700.1; Osph6G47560.1; Osph9G24330.1; Osph9G24430.2; Osph10G35970.1; Osph11G15160.1; Osph11G21360.1; Osph12G15550.1; Osph12G15630.1; Osph14G27560.1; Osph34G10670.1; Osph50G11990.1; Osph50G12080.1; Osph50G12100.1; Osph50G12110.1; Osph63G12010.4; Osph66G10600.2; Osph68G1117…
C2C2-CO-like	TF	4	Osph9G26530.2; Osph32G11200.1; Osph32G11260.1; Osph38G10290.1
C2C2-Dof	TF	31	Osph1G71040.1; Osph1G71150.1; Osph1G71850.1; Osph3G56820.1; Osph3G69420.1; Osph3G78750.1; Osph6G10490.1; Osph6G10700.1; Osph6G23470.1; Osph6G35620.1; Osph7G35850.1; Osph9G40220.1; Osph9G44140.1; Osph14G43090.1; Osph15G15460.1; Osph18G12660.1; Osph43G10890.1; Osph43G11090.1; Osph50G10380.1; Osph59G10830.1; Osph82G10910.1; Osph94G11370.1; Osph94G11520.1; Osph121G10600.1; Osph121G11160.1; Osph127G10…
C2C2-GATA	TF	29	Osph1G79210.1; Osph2G34600.2; Osph10G11600.1; Osph10G11850.1; Osph12G32280.1; Osph13G10680.1; Osph13G15760.2; Osph15G22520.1; Osph19G17030.1; Osph24G12690.2; Osph24G12850.2; Osph28G10170.1; Osph28G10470.1; Osph28G12110.1; Osph28G12240.1; Osph30G10740.1; Osph30G11010.1; Osph37G10940.1; Osph40G10970.1; Osph51G12360.1; Osph56G12020.1; Osph80G11210.1; Osph121G10680.1; Osph124G10790.1; Osph133G11150.1…
C2C2-LSD	TF	4	Osph14G30510.1; Osph33G12500.1; Osph52G10250.3; Osph572G10040.2
C2C2-YABBY	TF	15	Osph1G49910.1; Osph1G49940.1; Osph1G82340.1; Osph1G82610.1; Osph4G17370.3; Osph5G52750.1; Osph5G52760.1; Osph5G53310.1; Osph28G10760.2; Osph28G10990.1; Osph87G10600.2; Osph250G10030.3; Osph250G10090.1; Osph379G10190.2; Osph401G10290.1
C2H2	TF	118	Osph1G23800.1; Osph1G52550.1; Osph1G61090.1; Osph1G61320.1; Osph1G66410.1; Osph1G72120.1; Osph1G72300.1; Osph1G81000.2; Osph1G81110.1; Osph2G57770.1; Osph3G59760.1; Osph3G74200.1; Osph3G77610.1; Osph4G28140.1; Osph4G38080.3; Osph4G39610.1; Osph5G30960.1; Osph5G30970.1; Osph5G32060.1; Osph6G12320.1; Osph6G12590.1; Osph6G29110.1; Osph6G29230.1; Osph8G17360.1; Osph9G11940.1; Osph9G12040.1; Osph9G172…
C3H	TF	60	Osph1G16160.1; Osph1G36220.1; Osph1G76900.1; Osph1G77270.2; Osph2G33430.1; Osph3G17070.2; Osph3G20900.1; Osph3G68340.1; Osph3G68510.1; Osph4G21830.1; Osph4G46600.1; Osph4G46670.1; Osph5G33360.1; Osph5G49480.1; Osph5G55240.1; Osph5G56030.1; Osph5G56210.1; Osph6G50440.1; Osph10G11610.1; Osph10G11840.1; Osph10G14140.1; Osph10G38430.1; Osph10G38440.1; Osph10G38670.1; Osph11G28840.1; Osph12G38190.1; O…
CAMTA	TF	4	Osph6G44800.2; Osph26G11230.1; Osph83G10300.2; Osph177G10810.1
Coactivator p15	TR	3	Osph3G14200.1; Osph3G14330.1; Osph8G15890.1
CPP	TF	6	Osph1G79630.1; Osph1G79670.1; Osph7G47310.1; Osph195G10220.1; Osph195G10570.1; Osph306G10100.1
CSD	TF	21	Osph2G35090.1; Osph2G35110.1; Osph2G65620.1; Osph3G53010.1; Osph3G77790.1; Osph3G77810.1; Osph10G25840.1; Osph17G26210.1; Osph59G10520.1; Osph94G11160.1; Osph118G10020.1; Osph159G10850.1; Osph344G10240.1; Osph344G10250.1; Osph344G10280.1; Osph344G10360.1; Osph344G10410.1; Osph598G10070.1; Osph598G10120.1; Osph598G10190.1; Osph987G10070.1
DBB	TF	3	Osph3G26180.5; Osph11G19140.3; Osph762G10110.2
DBP	TF	3	Osph69G11660.1; Osph69G11830.1; Osph507G10150.3
DDT	TF	8	Osph3G57590.1; Osph4G22380.1; Osph14G46400.1; Osph17G19220.1; Osph57G10390.1; Osph103G11260.1; Osph153G10200.1; Osph164G10480.1
E2F-DP	TF	13	Osph2G27900.1; Osph2G27910.1; Osph2G28000.1; Osph14G14480.2; Osph17G22410.1; Osph51G10610.2; Osph51G11070.1; Osph64G10950.1; Osph64G11050.1; Osph66G10090.2; Osph66G10200.2; Osph167G10770.1; Osph167G10910.1
EIL	TF	6	Osph1G22530.1; Osph8G34260.1; Osph15G21370.1; Osph145G10030.1; Osph274G10080.1; Osph567G10170.1
FAR1	TF	102	Osph1G16960.1; Osph1G29790.1; Osph1G62230.1; Osph1G78420.1; Osph1G82170.1; Osph2G17640.1; Osph2G19160.1; Osph2G20780.1; Osph2G20930.1; Osph2G27470.1; Osph2G50060.1; Osph2G53220.1; Osph2G57480.1; Osph3G46340.1; Osph3G66910.1; Osph4G30930.1; Osph4G48050.1; Osph4G51420.1; Osph4G51480.1; Osph5G35490.1; Osph5G50600.1; Osph5G55720.1; Osph6G16680.1; Osph6G39310.1; Osph6G47700.1; Osph6G47860.1; Osph7G155…
GARP-ARR-B	TF	7	Osph6G36670.2; Osph31G11110.2; Osph70G11640.1; Osph70G11680.1; Osph70G11920.1; Osph70G11930.1; Osph110G11020.1
GARP-G2-like	TF	40	Osph1G71980.1; Osph5G28090.1; Osph6G23660.1; Osph7G22640.1; Osph7G41180.1; Osph8G38550.1; Osph8G38820.4; Osph9G43480.1; Osph10G30710.1; Osph11G43420.1; Osph12G24520.1; Osph13G10130.1; Osph13G10230.1; Osph13G10240.1; Osph19G14180.1; Osph21G11980.1; Osph22G10510.1; Osph24G13640.1; Osph28G13180.2; Osph32G10770.1; Osph34G10740.4; Osph34G12840.3; Osph67G11030.1; Osph68G11390.1; Osph68G11490.2; Osph68G…
GeBP	TF	11	Osph2G21470.1; Osph5G30020.1; Osph6G13540.1; Osph6G13570.1; Osph6G13960.1; Osph6G14010.1; Osph6G14020.1; Osph10G22770.1; Osph26G12300.1; Osph261G10290.1; Osph284G10090.1
GNAT	TR	40	Osph1G66630.1; Osph1G66810.1; Osph1G67170.1; Osph1G72220.2; Osph1G72340.1; Osph1G79400.1; Osph1G79520.1; Osph2G10400.1; Osph3G58870.1; Osph3G73640.1; Osph3G77630.1; Osph4G10320.1; Osph6G12190.1; Osph13G12950.2; Osph13G13260.1; Osph14G26690.1; Osph14G38290.1; Osph14G45140.1; Osph14G48890.2; Osph14G48950.1; Osph24G11320.1; Osph24G11650.2; Osph30G11960.1; Osph30G13240.1; Osph32G10280.2; Osph32G10290…
GRAS	TF	67	Osph1G17650.1; Osph1G45950.1; Osph1G51680.1; Osph1G64740.1; Osph1G64970.1; Osph2G39320.1; Osph3G12760.1; Osph3G54480.1; Osph4G10010.1; Osph4G23090.1; Osph7G20240.1; Osph9G13030.1; Osph9G43730.1; Osph11G12220.1; Osph11G12660.1; Osph12G38560.1; Osph13G13030.1; Osph13G13310.1; Osph14G47610.1; Osph20G10260.1; Osph26G11880.1; Osph29G12120.1; Osph29G12310.1; Osph33G10090.1; Osph35G10600.1; Osph35G10970…
GRF	TF	12	Osph1G73430.2; Osph36G10470.1; Osph50G11410.1; Osph50G11600.2; Osph76G11600.1; Osph76G12130.1; Osph136G10390.1; Osph199G10420.1; Osph372G10200.1; Osph396G10080.3; Osph396G10230.3; Osph691G10200.1
HB-BELL	TF	14	Osph1G59060.1; Osph1G59120.2; Osph2G53410.1; Osph3G81190.1; Osph4G39250.3; Osph7G44750.1; Osph16G29780.1; Osph16G29840.1; Osph33G12000.2; Osph33G12270.1; Osph102G10460.1; Osph297G10090.1; Osph361G10070.1; Osph567G10240.1
HB-HD-ZIP	TF	41	Osph1G73780.2; Osph1G74810.2; Osph1G76890.1; Osph1G77250.1; Osph3G25260.1; Osph3G78500.1; Osph4G13400.1; Osph12G19480.1; Osph12G19530.1; Osph14G40780.1; Osph14G40820.2; Osph14G40970.2; Osph26G13320.2; Osph34G10080.1; Osph37G10590.1; Osph38G10220.1; Osph47G10120.1; Osph47G10600.2; Osph53G10250.1; Osph53G10380.2; Osph55G11600.1; Osph59G12020.1; Osph66G11680.1; Osph70G10500.1; Osph70G10510.3; Osph70…
HB-KNOX	TF	9	Osph1G73740.1; Osph11G15030.1; Osph11G15320.1; Osph45G12420.2; Osph139G10330.4; Osph214G10120.1; Osph399G10190.1; Osph799G10090.1; Osph998G10040.1
HB-other	TF	11	Osph4G25880.1; Osph10G10130.1; Osph12G26110.1; Osph12G27000.1; Osph14G48030.1; Osph14G48200.1; Osph18G12450.1; Osph46G11340.1; Osph88G11450.1; Osph194G10490.1; Osph388G10030.1
HB-WOX	TF	9	Osph1G25160.2; Osph3G74350.1; Osph4G34850.2; Osph9G44260.1; Osph9G44390.1; Osph10G41340.1; Osph13G38260.1; Osph16G35150.1; Osph277G10140.1
HMG	TR	12	Osph1G57530.1; Osph3G78880.1; Osph9G36940.1; Osph41G12000.1; Osph41G12420.1; Osph50G10650.1; Osph50G10660.1; Osph116G11330.2; Osph116G11340.1; Osph692G10170.1; Osph804G10040.1; Osph1164G10050.1
HSF	TF	24	Osph1G11720.1; Osph1G11770.2; Osph3G78530.1; Osph4G22420.1; Osph7G34420.1; Osph13G20450.1; Osph13G20460.1; Osph15G34780.1; Osph22G12500.1; Osph42G11210.1; Osph43G12120.1; Osph47G11480.2; Osph52G11180.1; Osph52G11470.2; Osph80G10860.1; Osph161G10980.1; Osph198G10030.1; Osph211G10040.1; Osph211G10170.1; Osph446G10070.1; Osph463G10050.1; Osph728G10100.1; Osph926G10090.1; Osph1034G10040.1
IWS1	TR	12	Osph2G29110.2; Osph9G47500.1; Osph13G34540.2; Osph16G27840.1; Osph18G20970.1; Osph78G11460.1; Osph107G10140.1; Osph124G10330.1; Osph138G10170.1; Osph192G10630.1; Osph225G10120.1; Osph973G10090.2
Jumonji	TR	21	Osph3G74160.2; Osph6G52380.2; Osph10G15400.1; Osph26G11480.1; Osph33G11320.1; Osph33G11370.2; Osph33G12150.1; Osph41G11410.1; Osph54G11840.1; Osph54G12010.1; Osph54G12250.1; Osph54G12350.1; Osph54G12610.1; Osph54G12680.1; Osph88G10870.1; Osph88G11270.1; Osph96G10760.1; Osph101G11200.1; Osph364G10230.1; Osph515G10210.3; Osph581G10250.2
LIM	TF	6	Osph27G11560.2; Osph65G10820.2; Osph77G10240.1; Osph207G10140.3; Osph207G10300.3; Osph227G10490.1
LOB	TF	27	Osph1G37540.1; Osph1G79090.1; Osph2G34700.1; Osph2G69160.1; Osph2G69380.1; Osph2G70230.1; Osph2G70460.1; Osph3G11670.1; Osph8G43570.1; Osph8G43690.1; Osph11G21680.1; Osph13G12980.1; Osph13G13280.1; Osph16G36680.1; Osph23G11170.2; Osph56G12260.1; Osph56G12330.2; Osph61G10800.2; Osph61G11170.1; Osph113G10070.1; Osph113G10670.1; Osph114G10320.1; Osph286G10420.1; Osph471G10190.1; Osph530G10030.1; Osp…
LUG	TR	3	Osph137G10860.1; Osph506G10320.1; Osph748G10160.3
MADS-MIKC	TF	30	Osph3G15430.3; Osph3G26320.1; Osph3G77030.1; Osph3G80460.5; Osph3G80660.1; Osph4G51190.1; Osph9G21470.1; Osph12G10230.1; Osph12G10360.1; Osph17G18960.1; Osph21G10020.1; Osph22G13690.5; Osph39G10250.1; Osph39G10410.2; Osph43G12090.1; Osph47G11250.2; Osph58G11490.2; Osph79G11230.1; Osph97G11060.1; Osph97G11190.1; Osph99G10780.1; Osph108G10730.1; Osph108G10960.1; Osph170G10490.1; Osph379G10130.1; Os…
MADS-M-type	TF	88	Osph1G82860.2; Osph1G82970.1; Osph2G22970.1; Osph2G22990.1; Osph2G23000.1; Osph2G23030.1; Osph2G67370.1; Osph2G69460.1; Osph3G73380.1; Osph4G51340.1; Osph4G51350.1; Osph4G51410.1; Osph4G51520.1; Osph4G51610.1; Osph4G51650.1; Osph5G44370.1; Osph5G44390.1; Osph5G44560.1; Osph5G44580.1; Osph5G44620.1; Osph5G44700.1; Osph5G45550.1; Osph5G45940.1; Osph5G46020.1; Osph5G46050.1; Osph5G46720.1; Osph5G468…
MBF1	TR	3	Osph43G11610.1; Osph89G11040.1; Osph89G11360.1
MED7	TR	2	Osph736G10020.2; Osph935G10170.1
mTERF	TR	79	Osph1G24660.1; Osph1G74050.2; Osph1G75070.3; Osph6G35210.1; Osph6G45620.1; Osph9G12060.2; Osph12G29350.1; Osph12G31840.1; Osph13G22100.1; Osph14G33960.1; Osph14G35230.1; Osph14G36450.1; Osph14G37360.1; Osph14G37440.1; Osph14G37520.1; Osph14G37740.1; Osph14G37770.1; Osph14G38030.1; Osph14G38240.1; Osph14G38480.1; Osph14G38510.1; Osph14G38560.1; Osph14G38600.1; Osph14G38620.1; Osph14G38630.1; Osph1…
MYB	TF	91	Osph1G11860.1; Osph1G25400.3; Osph1G74830.2; Osph2G15800.1; Osph2G15900.1; Osph2G19980.1; Osph2G34540.2; Osph3G14100.1; Osph3G20350.1; Osph3G46480.1; Osph3G77760.1; Osph3G79780.2; Osph3G80130.2; Osph6G10250.1; Osph6G23340.2; Osph6G23440.3; Osph6G38240.1; Osph7G43490.2; Osph7G43650.2; Osph8G37330.2; Osph8G37370.1; Osph8G43800.2; Osph8G43930.2; Osph9G22360.3; Osph10G38000.4; Osph11G12350.2; Osph12G…
MYB-related	TF	77	Osph1G11660.1; Osph1G68620.1; Osph2G24470.1; Osph2G55900.1; Osph2G57780.1; Osph3G20270.1; Osph3G44580.1; Osph3G50170.1; Osph3G77090.1; Osph4G28490.1; Osph4G34140.1; Osph4G57960.1; Osph6G10140.2; Osph6G10180.1; Osph7G14360.2; Osph7G47230.2; Osph8G15130.2; Osph8G16510.1; Osph8G33330.1; Osph9G19660.1; Osph9G22390.1; Osph10G25000.2; Osph10G29320.1; Osph10G37020.1; Osph11G18160.1; Osph11G34380.1; Osph…
NAC	TF	80	Osph1G13330.1; Osph1G34040.1; Osph1G42160.1; Osph1G68920.1; Osph1G74380.1; Osph1G75410.1; Osph2G63430.1; Osph2G63470.2; Osph2G63500.1; Osph2G63530.1; Osph2G65860.1; Osph4G31700.1; Osph4G56370.1; Osph6G23090.2; Osph6G23150.1; Osph6G24170.1; Osph7G44640.1; Osph8G16320.2; Osph8G22710.1; Osph9G23010.1; Osph10G13440.1; Osph10G13730.1; Osph12G25720.1; Osph12G29930.2; Osph13G31150.1; Osph14G20900.1; Osp…
NF-X1	TF	5	Osph11G30260.2; Osph13G11840.1; Osph13G11920.1; Osph151G10510.1; Osph151G10810.1
NF-YA	TF	5	Osph4G16720.1; Osph14G44220.1; Osph172G10230.5; Osph681G10050.1; Osph1007G10060.1
NF-YB	TF	8	Osph4G12480.1; Osph62G12110.1; Osph99G10570.1; Osph99G10710.1; Osph145G10270.1; Osph145G10520.1; Osph162G10510.1; Osph513G10310.1
NF-YC	TF	12	Osph2G38400.1; Osph10G18790.1; Osph13G26010.1; Osph18G28590.1; Osph35G10170.2; Osph39G12530.1; Osph83G12120.1; Osph92G11160.1; Osph92G11710.1; Osph106G11510.1; Osph154G11210.1; Osph247G10190.1
OFP	TF	23	Osph7G22670.1; Osph9G32300.1; Osph10G24060.1; Osph10G24090.1; Osph11G14480.1; Osph13G12340.1; Osph13G12650.1; Osph13G16310.1; Osph13G16350.1; Osph14G47750.1; Osph14G47890.1; Osph32G11790.1; Osph44G11380.1; Osph79G10800.1; Osph79G10990.1; Osph102G10620.1; Osph133G11190.1; Osph145G10090.1; Osph183G10590.1; Osph183G10760.1; Osph262G10070.1; Osph262G10100.1; Osph567G10100.1
Others	TR	57	Osph1G17990.1; Osph1G18630.1; Osph2G35660.1; Osph3G33150.1; Osph3G70060.1; Osph3G71140.1; Osph6G14700.1; Osph6G14730.1; Osph6G17350.1; Osph6G24970.2; Osph9G29990.2; Osph9G41140.1; Osph11G10960.1; Osph13G12280.2; Osph13G12690.2; Osph13G29460.1; Osph14G44390.1; Osph16G34880.1; Osph19G24530.1; Osph28G12550.1; Osph30G12810.2; Osph30G12920.1; Osph54G12400.1; Osph61G10200.1; Osph61G10500.1; Osph67G1110…
PHD	TR	37	Osph1G65400.1; Osph1G66040.2; Osph3G52560.2; Osph4G58500.1; Osph5G37750.2; Osph7G16550.2; Osph11G12470.2; Osph11G12960.2; Osph14G47040.2; Osph16G23020.8; Osph18G11270.1; Osph24G11970.2; Osph33G12030.2; Osph33G12310.2; Osph41G10770.1; Osph41G11010.1; Osph41G11560.1; Osph45G12210.2; Osph45G12700.1; Osph47G12490.2; Osph56G11590.1; Osph61G11330.1; Osph61G11600.1; Osph70G10460.3; Osph93G10940.1; Osph9…
PLATZ	TF	13	Osph1G70810.3; Osph8G29380.2; Osph8G42610.1; Osph8G42770.1; Osph12G11840.1; Osph20G11520.1; Osph28G10690.1; Osph28G10900.1; Osph68G11950.1; Osph68G11970.1; Osph68G11980.1; Osph218G10530.1; Osph227G10600.2
Pseudo ARR-B	TR	4	Osph88G11720.3; Osph167G10190.1; Osph167G10350.2; Osph539G10170.1
Rcd1-like	TR	6	Osph42G10420.3; Osph42G10450.1; Osph88G11000.1; Osph88G11170.1; Osph281G10220.2; Osph527G10250.1
RWP-RK	TF	9	Osph5G50720.1; Osph5G50990.1; Osph5G51140.4; Osph5G51160.1; Osph9G29610.1; Osph14G29790.1; Osph16G37830.1; Osph114G10140.1; Osph162G11110.1
SAP	TF	3	Osph4G44380.1; Osph29G12790.1; Osph75G10510.1
SBP	TF	16	Osph1G53370.1; Osph1G69480.1; Osph1G69650.1; Osph2G37750.2; Osph2G70700.2; Osph2G70880.1; Osph3G61770.2; Osph5G40570.1; Osph7G11670.1; Osph7G11740.1; Osph17G31650.1; Osph28G12090.1; Osph101G10070.2; Osph190G10130.2; Osph249G10260.1; Osph715G10030.3
SET	TR	38	Osph2G34080.2; Osph2G47890.3; Osph3G54090.1; Osph4G20190.1; Osph5G32200.1; Osph7G21190.1; Osph8G44960.1; Osph9G24810.1; Osph11G35040.1; Osph13G13500.1; Osph15G12750.1; Osph15G12820.2; Osph17G14120.1; Osph18G15690.1; Osph21G12460.3; Osph26G12700.4; Osph26G13450.1; Osph39G10090.1; Osph44G11860.1; Osph51G12460.2; Osph59G10190.1; Osph59G10390.1; Osph61G10640.1; Osph63G10860.1; Osph68G11750.1; Osph77G…
SNF2	TR	45	Osph1G18330.1; Osph1G53810.1; Osph1G69530.1; Osph1G82850.1; Osph2G12690.1; Osph2G37180.1; Osph3G63550.4; Osph3G78370.1; Osph4G26060.1; Osph4G26100.1; Osph4G49510.1; Osph4G49660.1; Osph5G22910.1; Osph5G55870.1; Osph5G57360.1; Osph5G57700.1; Osph6G25350.1; Osph6G25390.2; Osph8G43230.1; Osph8G43360.1; Osph9G14120.1; Osph10G38800.1; Osph12G16890.1; Osph12G16950.2; Osph16G18530.1; Osph16G18590.1; Osph…
SRS	TF	5	Osph2G23510.1; Osph10G35770.1; Osph80G11100.1; Osph172G10010.1; Osph1061G10050.1
SWI/SNF-BAF60b	TR	16	Osph1G65630.1; Osph1G65750.1; Osph1G71920.1; Osph3G48830.1; Osph8G20360.1; Osph16G14950.1; Osph16G15230.2; Osph17G15960.1; Osph18G13430.1; Osph57G10110.1; Osph60G11430.1; Osph60G11820.1; Osph97G11240.2; Osph97G11350.1; Osph164G10070.1; Osph164G10250.1
SWI/SNF-SWI3	TR	3	Osph92G10130.1; Osph92G10910.2; Osph539G10090.2
TAZ	TR	4	Osph11G35980.1; Osph15G35920.4; Osph128G10170.1; Osph341G10140.1
TCP	TF	26	Osph3G12020.1; Osph3G75590.1; Osph3G76020.1; Osph6G52620.1; Osph13G31900.1; Osph15G13700.1; Osph17G28030.1; Osph17G28120.1; Osph20G12690.1; Osph20G12850.1; Osph20G12990.1; Osph26G12840.1; Osph38G11160.1; Osph59G11670.1; Osph59G11780.1; Osph100G10540.1; Osph100G10560.1; Osph123G10050.1; Osph261G10190.1; Osph273G10090.1; Osph284G10200.1; Osph300G10210.1; Osph359G10260.1; Osph512G10330.1; Osph671G10…
Tify	TF	13	Osph1G77540.1; Osph30G10580.1; Osph30G11150.1; Osph33G10410.1; Osph33G10620.1; Osph65G10440.3; Osph81G10040.3; Osph81G11650.1; Osph87G10230.1; Osph147G11120.1; Osph181G10680.3; Osph191G10060.1; Osph191G10340.1
TRAF	TR	21	Osph4G23850.1; Osph4G24000.1; Osph5G36020.1; Osph5G51600.1; Osph7G21940.1; Osph7G21980.1; Osph7G34350.1; Osph7G34410.1; Osph9G48080.1; Osph13G19150.1; Osph57G10370.1; Osph58G10010.1; Osph58G10130.1; Osph87G11000.1; Osph187G10720.1; Osph209G10540.1; Osph209G10860.1; Osph217G10270.1; Osph222G10290.1; Osph222G10500.1; Osph686G10190.1
Trihelix	TF	25	Osph2G17040.1; Osph2G17600.1; Osph3G76980.1; Osph10G26560.1; Osph10G26670.1; Osph11G26990.1; Osph11G36600.1; Osph14G36410.1; Osph16G23380.2; Osph16G31080.1; Osph16G31250.1; Osph16G34650.1; Osph16G34740.1; Osph17G23050.1; Osph18G17100.2; Osph43G11600.1; Osph47G11860.1; Osph50G11740.1; Osph50G12180.1; Osph55G11520.1; Osph118G10440.1; Osph118G11330.1; Osph124G11570.1; Osph177G10460.1; Osph322G10140.1
TUB	TF	4	Osph7G24560.3; Osph43G11620.1; Osph580G10010.1; Osph861G10090.1
ULT	TF	3	Osph71G10070.3; Osph71G10350.2; Osph147G11080.1
Whirly	TF	3	Osph5G36760.1; Osph5G37360.3; Osph47G10810.1
WRKY	TF	59	Osph1G10730.1; Osph1G80950.1; Osph2G47630.1; Osph2G69120.1; Osph2G69420.1; Osph4G19440.1; Osph4G37050.1; Osph6G36750.3; Osph7G15630.1; Osph7G46840.1; Osph8G39640.1; Osph8G39740.1; Osph9G30090.2; Osph9G35030.2; Osph10G30440.3; Osph11G10560.1; Osph11G10610.1; Osph11G10730.1; Osph11G10780.1; Osph11G10790.1; Osph11G12230.1; Osph11G12650.1; Osph11G14100.1; Osph11G14230.1; Osph11G33780.1; Osph11G38500.…
zf-HD	TF	11	Osph9G23380.1; Osph9G23400.1; Osph9G39880.2; Osph9G39890.1; Osph12G18580.1; Osph13G21040.1; Osph15G21530.1; Osph59G11090.1; Osph59G11420.1; Osph96G10820.1; Osph211G10710.1
