# Supplementary material for: Genome of the early spider-orchid Ophrys sphegodes provides insights into sexual deception and pollinator adaptation
Source: Nat Commun. 2024 Jul 26;15:6308. doi: 10.1038/s41467-024-50622-4 (PMC11282089; doi:10.1038/s41467-024-50622-4)
Supplement: Supplementary file 7 — Supplementary Data 4 [file 41467_2024_50622_MOESM7_ESM.xlsx]

## Sheet: Supplementary_Data_4
List of protein kinases identified
Protein Kinase	N	Genes
AGC_MAST	11	Osph1G26870.1; Osph1G30610.1; Osph1G39780.1; Osph2G68540.1; Osph5G26410.4; Osph5G29330.1; Osph11G11940.1; Osph11G12090.1; Osph18G30460.1; Osph19G13150.1; Osph147G10920.1
AGC_NDR	10	Osph51G11950.2; Osph51G11960.1; Osph67G10540.2; Osph67G10550.2; Osph93G11000.1; Osph99G11860.2; Osph137G10990.3; Osph139G10940.1; Osph139G11090.3; Osph982G10010.1
AGC_PDK1	3	Osph12G33100.1; Osph105G10930.1; Osph105G11260.1
AGC_RSK-2	23	Osph1G14070.1; Osph1G69850.1; Osph1G70830.1; Osph1G77100.1; Osph1G77420.1; Osph3G43700.1; Osph5G31610.1; Osph14G25870.2; Osph32G11480.4; Osph32G11590.1; Osph61G11260.1; Osph66G11780.1; Osph88G11560.1; Osph88G11950.2; Osph139G10710.2; Osph195G10290.1; Osph195G10600.1; Osph227G10620.1; Osph238G10300.1; Osph249G10490.1; Osph270G10190.1; Osph393G10010.1; Osph393G10020.1
AGC-Pl	2	Osph6G25300.1; Osph6G25480.1
Aur	3	Osph15G31070.1; Osph70G12110.1; Osph70G12120.2
BUB	2	Osph82G10750.1; Osph82G10840.1
CAMK_CAMKL-CHK1	22	Osph1G21800.1; Osph3G49250.4; Osph4G13230.4; Osph4G34800.1; Osph4G36720.1; Osph6G37390.1; Osph7G22030.1; Osph7G24540.2; Osph9G32910.1; Osph10G27390.1; Osph28G12880.2; Osph28G13150.2; Osph48G10650.1; Osph73G10160.2; Osph160G10900.1; Osph572G10240.3; Osph572G10250.1; Osph590G10110.2; Osph615G10030.2; Osph615G10040.1; Osph692G10040.2; Osph804G10150.2
CAMK_CAMKL-LKB	3	Osph17G11530.1; Osph31G11890.1; Osph31G12160.1
CAMK_CDPK	78	Osph1G70130.1; Osph1G78260.1; Osph1G78360.1; Osph1G78570.1; Osph2G55140.1; Osph2G55190.1; Osph2G55230.1; Osph3G34790.1; Osph3G79080.1; Osph3G80740.1; Osph4G17640.3; Osph5G23820.1; Osph5G41570.2; Osph5G50800.1; Osph5G51050.1; Osph5G51060.1; Osph5G51460.2; Osph7G45460.1; Osph7G45570.4; Osph8G23180.1; Osph8G23250.1; Osph9G33130.1; Osph9G38030.1; Osph10G39660.1; Osph13G10610.1; Osph14G47280.3; Osph16…
CAMK_OST1L	12	Osph1G71890.4; Osph4G56440.3; Osph4G56450.1; Osph5G44360.1; Osph22G14460.1; Osph53G10930.1; Osph53G11150.1; Osph66G11980.1; Osph99G10180.1; Osph169G10060.1; Osph263G10050.1; Osph1379G10010.1
CK1_CK1	7	Osph63G10970.3; Osph137G11000.3; Osph139G11350.1; Osph139G11530.1; Osph169G11100.1; Osph314G10200.7; Osph553G10080.1
CK1_CK1-Pl	4	Osph16G13890.1; Osph64G10190.2; Osph170G10070.1; Osph170G10850.1
CMGC_CDK-CCRK	2	Osph95G11570.1; Osph95G11660.1
CMGC_CDK-CDK7	2	Osph1G71340.1; Osph1G71490.1
CMGC_CDK-CRK7-CDK9	10	Osph1G69990.2; Osph3G51910.1; Osph4G60110.1; Osph13G12710.2; Osph18G25970.2; Osph39G10550.1; Osph39G11080.2; Osph47G11190.1; Osph218G10390.1; Osph509G10190.1
CMGC_CDK-PITSLRE	3	Osph14G35060.1; Osph16G34360.1; Osph16G34550.2
CMGC_CDK-Pl	9	Osph1G21630.1; Osph1G69100.1; Osph1G69260.1; Osph2G37930.1; Osph13G37860.2; Osph42G11470.1; Osph74G12660.1; Osph257G10020.2; Osph924G10180.1
CMGC_CK2	4	Osph1G72350.1; Osph1G72500.1; Osph23G11400.1; Osph286G10330.1
CMGC_CLK	4	Osph3G80210.6; Osph9G46840.2; Osph9G46950.1; Osph12G38620.1
CMGC_DYRK-PRP4	4	Osph9G38510.1; Osph147G11180.1; Osph218G10190.1; Osph1045G10140.1
CMGC_GSK	9	Osph1G11690.1; Osph1G11790.2; Osph2G18070.3; Osph6G33050.1; Osph42G11280.2; Osph42G11310.1; Osph47G11560.1; Osph47G11700.2; Osph232G10150.2
CMGC_GSKL	2	Osph201G10100.1; Osph201G10180.1
CMGC_MAPK	14	Osph1G13280.1; Osph1G16520.1; Osph4G58680.1; Osph7G25530.2; Osph7G25820.1; Osph14G40870.1; Osph14G41000.1; Osph49G11340.1; Osph74G10320.1; Osph74G10360.2; Osph91G10090.1; Osph101G11460.1; Osph130G10530.1; Osph189G10870.7
CMGC_Pl-Tthe	2	Osph2G54760.2; Osph2G54880.1
CMGC_RCK	2	Osph8G45160.1; Osph549G10050.1
CMGC_SRPK	3	Osph8G17430.1; Osph106G10590.2; Osph194G10600.2
Group-Pl-2	2	Osph1G32930.4; Osph1G33490.1
IRE1	2	Osph67G11720.1; Osph500G10100.1
NAK	5	Osph18G26140.1; Osph23G10580.1; Osph23G10730.1; Osph103G11400.2; Osph121G10040.2
NEK	3	Osph1G79830.4; Osph15G11460.1; Osph15G11590.1
RLK-Pelle_C-LEC	2	Osph2G12620.2; Osph2G12630.1
RLK-Pelle_CR4L	6	Osph1G19710.1; Osph3G16630.1; Osph12G35980.1; Osph22G13900.1; Osph118G10420.1; Osph118G11340.1
RLK-Pelle_CrRLK1L-1	15	Osph2G70790.1; Osph2G70990.1; Osph6G32780.1; Osph10G32030.1; Osph11G13930.1; Osph18G24160.1; Osph28G11850.1; Osph30G10630.2; Osph30G11130.1; Osph71G10620.1; Osph71G11100.1; Osph74G10230.1; Osph74G10430.1; Osph181G10050.1; Osph431G10100.1
RLK-Pelle_DLSV	68	Osph1G64260.3; Osph2G51110.1; Osph2G59410.2; Osph2G59590.1; Osph2G63020.3; Osph3G73720.2; Osph3G74100.1; Osph3G74700.1; Osph3G74830.1; Osph10G17570.1; Osph10G17750.7; Osph10G29900.1; Osph11G14910.2; Osph11G14980.1; Osph11G15310.1; Osph11G32390.1; Osph14G41560.1; Osph14G41710.1; Osph15G21780.1; Osph17G19110.5; Osph18G18190.1; Osph20G10330.1; Osph33G12470.1; Osph40G10760.1; Osph44G12190.2; Osph44G1…
RLK-Pelle_Extensin	7	Osph8G44400.1; Osph8G44760.1; Osph56G12220.2; Osph191G10760.1; Osph304G10410.3; Osph314G10100.1; Osph553G10180.3
RLK-Pelle_L-LEC	11	Osph4G33610.1; Osph4G49410.1; Osph4G49750.1; Osph4G49910.1; Osph4G50000.1; Osph6G34350.1; Osph9G43170.2; Osph11G15000.1; Osph122G11110.1; Osph122G11490.1; Osph227G10580.1
RLK-Pelle_LRR-I-1	4	Osph5G50590.1; Osph5G50850.1; Osph7G15400.1; Osph20G10590.1
RLK-Pelle_LRR-II	12	Osph5G53630.1; Osph26G11270.1; Osph32G12660.1; Osph43G11750.3; Osph83G10340.1; Osph115G10910.5; Osph122G11190.1; Osph122G11210.1; Osph122G11570.1; Osph152G10250.1; Osph214G10220.1; Osph388G10130.1
RLK-Pelle_LRR-III	40	Osph1G18270.1; Osph1G57110.1; Osph1G57240.1; Osph1G76860.2; Osph1G77230.1; Osph3G54720.1; Osph3G54740.1; Osph3G73600.2; Osph6G20070.2; Osph6G20150.1; Osph7G10280.1; Osph7G17250.3; Osph10G14690.1; Osph14G43330.1; Osph14G44310.1; Osph15G33660.1; Osph43G10800.1; Osph57G10040.2; Osph69G11690.1; Osph69G11840.1; Osph74G11320.1; Osph74G11820.1; Osph76G11110.1; Osph83G10160.1; Osph87G10180.2; Osph88G1048…
RLK-Pelle_LRR-IX	6	Osph9G47690.1; Osph15G35440.1; Osph15G35750.1; Osph68G10330.1; Osph68G10580.1; Osph218G10400.1
RLK-Pelle_LRR-V	10	Osph2G31250.1; Osph22G12240.1; Osph64G11800.2; Osph64G11820.1; Osph71G10500.1; Osph71G10960.2; Osph87G10470.1; Osph128G10110.1; Osph162G10990.1; Osph1017G10050.1
RLK-Pelle_LRR-VI-1	3	Osph15G31670.1; Osph73G11140.1; Osph779G10010.1
RLK-Pelle_LRR-VI-2	11	Osph7G16690.1; Osph7G16770.2; Osph9G37290.3; Osph41G10730.1; Osph41G10810.2; Osph41G10850.1; Osph47G11580.1; Osph47G11740.1; Osph92G10340.2; Osph92G10720.1; Osph1271G10020.1
RLK-Pelle_LRR-VII-1	4	Osph6G26430.1; Osph7G20120.4; Osph15G27690.1; Osph80G10550.1
RLK-Pelle_LRR-VII-2	3	Osph47G11630.1; Osph54G10880.1; Osph54G11110.1
RLK-Pelle_LRR-VIII-1	5	Osph1G26060.4; Osph4G40170.3; Osph7G10340.1; Osph74G11200.4; Osph74G11590.1
RLK-Pelle_LRR-Xa	4	Osph10G10440.1; Osph10G10560.1; Osph278G10150.1; Osph311G10010.1
RLK-Pelle_LRR-Xb-1	13	Osph2G37970.1; Osph12G13010.1; Osph12G13100.1; Osph13G31440.1; Osph13G31590.1; Osph16G18880.1; Osph47G10230.1; Osph81G10160.1; Osph81G10400.1; Osph93G10250.1; Osph362G10310.1; Osph1101G10050.1; Osph1119G10080.1
RLK-Pelle_LRR-Xb-2	2	Osph179G10280.1; Osph179G10570.1
RLK-Pelle_LRR-XI-1	54	Osph1G73590.1; Osph1G73940.1; Osph1G75000.1; Osph2G63340.1; Osph2G63560.1; Osph2G69510.1; Osph3G77300.1; Osph5G43770.1; Osph5G53770.1; Osph5G54050.1; Osph11G15700.1; Osph11G15720.1; Osph11G16320.1; Osph12G24670.1; Osph13G31480.1; Osph15G10640.1; Osph17G26220.1; Osph34G12590.1; Osph34G12740.2; Osph39G11870.1; Osph39G12020.1; Osph39G12480.1; Osph39G12490.1; Osph40G11250.1; Osph40G11280.1; Osph42G11…
RLK-Pelle_LRR-XI-2	2	Osph7G41090.1; Osph110G10200.1
RLK-Pelle_LRR-XII-1	24	Osph11G20460.1; Osph11G30630.1; Osph16G36330.2; Osph47G10390.1; Osph47G10400.1; Osph47G10430.1; Osph47G10450.1; Osph47G10460.1; Osph47G10490.1; Osph47G10540.1; Osph47G10660.4; Osph47G10670.1; Osph47G10690.1; Osph47G10700.1; Osph56G10430.1; Osph56G10870.1; Osph89G10050.1; Osph89G10340.1; Osph89G10460.1; Osph89G10730.1; Osph104G10800.1; Osph104G11510.1; Osph160G10300.1; Osph1218G10060.1
RLK-Pelle_LRR-XIIIa	3	Osph1G70260.1; Osph2G58220.1; Osph4G59210.1
RLK-Pelle_LRR-XIIIb	2	Osph36G10290.2; Osph66G10650.1
RLK-Pelle_LRR-XIV	5	Osph86G10860.1; Osph99G11530.2; Osph265G10080.1; Osph939G10060.3; Osph1203G10050.3
RLK-Pelle_LRR-XV	6	Osph71G11580.1; Osph89G10320.1; Osph89G10680.1; Osph120G10320.1; Osph120G10720.1; Osph791G10080.1
RLK-Pelle_LysM	10	Osph3G65060.1; Osph8G43180.1; Osph16G10990.1; Osph20G10220.1; Osph40G11780.1; Osph41G11320.1; Osph41G11780.1; Osph115G11030.1; Osph143G10600.1; Osph143G10700.1
RLK-Pelle_PERK-1	10	Osph7G46320.1; Osph71G10530.2; Osph71G10990.1; Osph86G10520.2; Osph86G10630.1; Osph102G10580.1; Osph141G10230.1; Osph141G10320.1; Osph268G10010.3; Osph275G10270.3
RLK-Pelle_PERK-2	3	Osph102G10490.1; Osph191G10150.1; Osph191G10260.2
RLK-Pelle_RKF3	3	Osph13G14440.1; Osph13G14780.1; Osph244G10070.1
RLK-Pelle_RLCK-IV	5	Osph1G60360.1; Osph1G60460.1; Osph115G10310.1; Osph115G10480.1; Osph143G10440.1
RLK-Pelle_RLCK-IXb	9	Osph2G67130.1; Osph2G67240.1; Osph3G18020.1; Osph7G41480.5; Osph8G30620.1; Osph33G10390.2; Osph33G10640.1; Osph56G11890.1; Osph156G10780.1
RLK-Pelle_RLCK-V	8	Osph5G28010.3; Osph13G30230.3; Osph15G17270.1; Osph20G10030.2; Osph48G10390.2; Osph86G10750.3; Osph86G10810.3; Osph457G10090.1
RLK-Pelle_RLCK-VI	16	Osph2G70740.1; Osph2G70920.3; Osph3G34990.1; Osph4G56720.1; Osph4G57920.3; Osph7G17960.1; Osph17G14640.1; Osph20G10980.2; Osph20G10990.1; Osph20G11290.2; Osph28G11690.2; Osph68G11720.2; Osph74G11960.1; Osph74G12170.1; Osph136G10490.1; Osph156G10770.4
RLK-Pelle_RLCK-VIIa-1	15	Osph3G44740.8; Osph5G17620.2; Osph7G15640.1; Osph11G25570.1; Osph11G40020.1; Osph35G11090.1; Osph74G12590.1; Osph95G10280.3; Osph95G10360.1; Osph153G10470.1; Osph153G10500.1; Osph359G10130.1; Osph407G10080.1; Osph407G10090.1; Osph671G10030.1
RLK-Pelle_RLCK-VIIa-2	36	Osph1G32630.1; Osph3G29490.1; Osph3G29510.2; Osph3G76930.1; Osph3G78870.1; Osph4G43520.1; Osph4G43670.4; Osph6G33620.1; Osph8G45170.1; Osph9G22690.3; Osph9G45320.3; Osph9G45530.4; Osph13G15860.1; Osph13G16020.1; Osph27G10340.5; Osph27G10770.1; Osph36G10060.1; Osph36G11650.1; Osph66G12260.1; Osph89G10770.2; Osph114G10760.1; Osph114G10880.4; Osph114G10960.1; Osph122G11000.3; Osph123G10350.4; Osph13…
RLK-Pelle_RLCK-VIIb	2	Osph146G10070.1; Osph899G10070.1
RLK-Pelle_RLCK-VIII	12	Osph2G21030.1; Osph2G21060.1; Osph2G21090.1; Osph2G21130.2; Osph3G18840.4; Osph5G57930.1; Osph11G18090.1; Osph11G18310.3; Osph11G18320.1; Osph17G25080.3; Osph45G10910.1; Osph45G10990.2
RLK-Pelle_RLCK-X	2	Osph239G10250.1; Osph399G10030.1
RLK-Pelle_RLCK-XI	2	Osph13G10320.1; Osph13G10520.1
RLK-Pelle_RLCK-XII-1	6	Osph1G63030.1; Osph1G63160.1; Osph52G10790.1; Osph74G12450.2; Osph155G10360.1; Osph471G10180.1
RLK-Pelle_RLCK-XV	11	Osph2G25860.3; Osph3G26920.1; Osph3G73770.2; Osph3G74640.1; Osph18G22340.3; Osph18G28830.1; Osph54G12410.3; Osph175G10730.1; Osph175G10900.1; Osph536G10010.1; Osph881G10030.1
RLK-Pelle_RLCK-XVI	2	Osph41G10600.1; Osph41G10670.2
RLK-Pelle_SD-2b	30	Osph1G60320.1; Osph1G60550.1; Osph5G42430.1; Osph11G28990.1; Osph39G12430.1; Osph47G11530.1; Osph47G11600.1; Osph47G11670.1; Osph75G10330.1; Osph92G11510.1; Osph93G10770.1; Osph93G10790.1; Osph93G10800.1; Osph93G11050.1; Osph93G11060.1; Osph104G10330.1; Osph104G10560.1; Osph106G10900.1; Osph142G11140.1; Osph185G10310.2; Osph194G10280.1; Osph240G10090.1; Osph240G10110.1; Osph240G10270.1; Osph279G1…
RLK-Pelle_URK-1	4	Osph4G57060.1; Osph4G58010.1; Osph98G11020.1; Osph98G11730.2
RLK-Pelle_WAK_LRK10L-1	6	Osph5G45850.1; Osph5G45970.2; Osph78G12340.1; Osph103G10880.3; Osph155G10770.1; Osph592G10340.1
STE_STE11	31	Osph1G72000.4; Osph2G10500.5; Osph2G37170.1; Osph3G14250.1; Osph3G14310.1; Osph6G12440.1; Osph12G16930.1; Osph12G16980.1; Osph12G28240.1; Osph14G23640.1; Osph17G29890.1; Osph17G29980.1; Osph19G24510.1; Osph23G13000.2; Osph23G13170.1; Osph26G12540.2; Osph40G10160.1; Osph40G10510.1; Osph84G10290.1; Osph97G11470.1; Osph100G10840.1; Osph118G10470.1; Osph118G11310.1; Osph139G10860.1; Osph139G11230.1; …
STE_STE20-Fray	5	Osph1G11590.1; Osph1G11920.1; Osph2G69430.1; Osph15G18730.1; Osph152G10300.1
STE_STE7	8	Osph1G77460.1; Osph5G55070.1; Osph5G55180.1; Osph7G41420.4; Osph22G12480.2; Osph26G10550.1; Osph68G10430.1; Osph68G10650.1
STE_STE-Pl	3	Osph24G10160.1; Osph24G10290.3; Osph66G11390.1
TKL_CTR1-DRK-2	13	Osph2G16650.1; Osph11G41190.1; Osph12G34240.1; Osph13G16780.2; Osph13G16890.2; Osph22G11400.1; Osph22G11460.1; Osph121G10810.1; Osph133G11240.1; Osph288G10010.1; Osph329G10440.1; Osph499G10010.1; Osph499G10060.1
TKL-Pl-2	2	Osph13G19500.1; Osph13G19570.1
TKL-Pl-4	24	Osph1G79730.3; Osph2G10520.1; Osph4G21350.3; Osph6G37400.1; Osph10G13880.1; Osph39G10540.1; Osph39G11070.1; Osph43G12280.1; Osph74G11210.1; Osph79G10810.1; Osph79G11010.2; Osph101G10760.1; Osph101G10930.1; Osph148G10150.1; Osph225G10630.1; Osph263G10200.1; Osph263G10280.1; Osph356G10010.1; Osph456G10010.1; Osph474G10130.1; Osph530G10240.1; Osph530G10400.2; Osph834G10010.1; Osph1016G10030.1
TKL-Pl-5	3	Osph10G23670.2; Osph13G40340.1; Osph16G16550.1
TKL-Pl-6	6	Osph1G56370.1; Osph1G56450.1; Osph2G61330.1; Osph124G11620.1; Osph139G10340.1; Osph641G10040.1
TKL-Pl-7	2	Osph118G10650.1; Osph118G11180.2
TLK	2	Osph106G10480.3; Osph194G10680.1
TTK	6	Osph44G10190.1; Osph44G10220.1; Osph44G10300.4; Osph213G10640.1; Osph412G10050.1; Osph412G10290.1
ULK_Fused	3	Osph383G10030.2; Osph918G10090.1; Osph918G10110.1
WEE	2	Osph62G12260.2; Osph62G12400.1
WNK_NRBP	6	Osph6G52960.3; Osph13G11250.1; Osph93G10840.2; Osph279G10040.3; Osph319G10330.3; Osph859G10050.1
