# Supplementary material for: Genome of the early spider-orchid Ophrys sphegodes provides insights into sexual deception and pollinator adaptation
Source: Nat Commun. 2024 Jul 26;15:6308. doi: 10.1038/s41467-024-50622-4 (PMC11282089; doi:10.1038/s41467-024-50622-4)
Supplement: Supplementary file 8 — Supplementary Data 5 [file 41467_2024_50622_MOESM8_ESM.xlsx]

## Sheet: Supplementary_Data_5
Summary of genes with elevated FST on chromosome 2
Genes are sorted by chromosome positions. Analyses for ‘global’ FST (four species) pairwise FST between O. sphegodes and O. exaltata, considering FST values > 0.25. Nsites gives the number of sites (variant positions) in or near (within 10 kb) a given gene with data. The columns max(FST) list the maximal FST value found among all sites of a gene for the GBS (G) or RNA-seq (R) data set.
	Global FST			FST O. sphegodes/O. exaltata
Gene ID	Nsites	max(FST) G	max(FST) R	Nsites	max(FST) G	max(FST) R
Osph2G59580	1	-	0.25639	0	-	-
Osph2G59660	1	-	0.43549	0	-	-
Osph2G59680	22	-	0.46688	0	-	-
Osph2G59690	10	-	0.46719	1	-	0.4231
Osph2G59720	1	-	0.55481	5	-	0.42621
Osph2G61280	11	0.30373	-	1	0.56892	-
Osph2G61350	0	-	0.3101	0	-	-
Osph2G61380	1	-	0.4335	0	-	-
Osph2G61390	1	-	0.29002	0	-	-
Osph2G61560	2	-	0.55173	1	-	0.42379
Osph2G62020	1	-	0.35324	0	-	-
Osph2G62110	3	0.59054	-	1	0.55324	-
Osph2G62210	0	-	0.34806	0	-	-
Osph2G62220	2	-	0.34996	0	-	-
Osph2G62230	1	-	0.35206	0	-	-
Osph2G62290	3	-	0.34747	1	-	0.42315
Osph2G62310	2	-	0.34605	0	-	-
Osph2G62320	1	-	0.35397	0	-	-
Osph2G62400	3	-	0.43146	0	-	-
Osph2G62670	2	0.63861	-	1	0.55853	-
Osph2G62710	1	0.60132	-	1	0.56891	-
Osph2G62780	0	-	0.35102	0	-	-
Osph2G63020	2	-	0.47749	0	-	-
Osph2G63030	13	-	0.34969	0	-	-
Osph2G63080	3	-	0.35677	0	-	-
Osph2G63130	3	-	0.34796	0	-	-
Osph2G63140	2	-	0.35313	0	-	-
Osph2G63210	6	0.5832	0.39258	3	0.55218	0.42327
Osph2G63560	2	-	0.5525	4	-	0.42803
Osph2G63570	7	-	0.55129	1	-	0.42679
Osph2G63650	2	0.48715	0.47233	0	-	-
Osph2G63670	2	0.49022	-	1	0.52145	-
Osph2G63960	0	-	0.49628	0	-	-
Osph2G65140	31	0.63078	0.42853	1	0.52614	-
Osph2G66470	1	-	0.43111	1	-	0.42419
Osph2G66530	1	-	0.39496	0	-	-
Osph2G67380	1	-	0.43326	0	-	-
Osph2G67860	2	0.49244	-	1	0.48954	-
Osph2G67880	1	0.49244	-	1	0.48954	-
Osph2G68790	0	-	0.55248	2	-	0.42663
Osph2G68900	2	-	0.55221	1	-	0.42823
Osph2G68980	1	-	0.55308	7	-	0.42853
Osph2G69040	14	-	0.55486	35	-	0.42872
Osph2G69330	53	-	0.43481	0	-	-
Osph2G70600	1	-	0.55488	11	-	0.42755
Osph2G70610	11	-	0.55116	2	-	0.42338
Osph2G71080	2	-	0.5535	2	-	0.42356
Osph2G71100	2	-	0.5535	2	-	0.42356
