# Supplementary material for: Genome of the early spider-orchid Ophrys sphegodes provides insights into sexual deception and pollinator adaptation
Source: Nat Commun. 2024 Jul 26;15:6308. doi: 10.1038/s41467-024-50622-4 (PMC11282089; doi:10.1038/s41467-024-50622-4)
Supplement: Supplementary file 9 — Supplementary Data 6 [file 41467_2024_50622_MOESM9_ESM.xlsx]

## Sheet: Supplementary_Data_6
GO enrichment analysis for differentiated chr 2 region
This table lists GO terms that show enrichment in the highly differentiated region of chromosome 2, listing all terms with p < 0.01. A, number of annotated genes in the genome; O, number of genes observed in the interval analysed; E, number of genes expected in the interval analysed; p, p-value from a Fisher test; subscripts R and G denote analysed based on the RNA-seq- or GBS-defined intervals. …
GO ID	Term	A	OR	OG	ER	EG	pR	pG
BP	Biological Process
GO:1903415	flavonoid transport from endoplasmic ret...	4	4	-	0.04	-	1.2e-08	-
GO:1901617	organic hydroxy compound biosynthetic pr...	350	17	9	3.65	2.03	1.8e-07	0.00021
GO:0071585	detoxification of cadmium ion	10	4	4	0.1	0.06	2.3e-06	2.2e-07
GO:1990170	stress response to cadmium ion	10	4	4	0.1	0.06	2.3e-06	2.2e-07
GO:0032025	response to cobalt ion	11	4	4	0.11	0.06	3.6e-06	3.4e-07
GO:0045490	pectin catabolic process	11	4	4	0.11	0.06	3.6e-06	3.4e-07
GO:0044090	positive regulation of vacuole organizat...	7	4	-	0.07	-	3.9e-07	-
GO:0009688	abscisic acid biosynthetic process	67	8	5	0.7	0.39	4.8e-07	4.4e-05
GO:1902645	tertiary alcohol biosynthetic process	67	8	5	0.7	0.39	4.8e-07	4.4e-05
GO:1901615	organic hydroxy compound metabolic proce...	524	20	12	5.47	3.03	6.8e-07	5.4e-05
GO:0097272	ammonium homeostasis	8	4	-	0.08	-	7.8e-07	-
GO:0097275	cellular ammonium homeostasis	8	4	-	0.08	-	7.8e-07	-
GO:0043289	apocarotenoid biosynthetic process	73	8	5	0.76	0.42	9.3e-07	6.6e-05
GO:0010288	response to lead ion	14	4	4	0.15	0.08	1.1e-05	1e-06
GO:0060866	leaf abscission	14	4	4	0.15	0.08	1.1e-05	1e-06
GO:0006751	glutathione catabolic process	15	4	4	0.16	0.09	1.4e-05	1.4e-06
GO:0043171	peptide catabolic process	15	4	4	0.16	0.09	1.4e-05	1.4e-06
GO:0061687	detoxification of inorganic compound	15	4	4	0.16	0.09	1.4e-05	1.4e-06
GO:0030186	melatonin metabolic process	5	3	3	0.05	0.03	1.1e-05	1.9e-06
GO:0030187	melatonin biosynthetic process	5	3	3	0.05	0.03	1.1e-05	1.9e-06
GO:0009687	abscisic acid metabolic process	82	8	5	0.86	0.47	2.3e-06	0.00011
GO:1902644	tertiary alcohol metabolic process	82	8	5	0.86	0.47	2.3e-06	0.00011
GO:0045910	negative regulation of DNA recombination	39	6	3	0.41	0.23	3e-06	0.00149
GO:0043288	apocarotenoid metabolic process	88	8	5	0.92	0.51	3.9e-06	0.00016
GO:0097501	stress response to metal ion	20	4	4	0.21	0.12	4.9e-05	4.8e-06
GO:0055069	zinc ion homeostasis	21	4	4	0.22	0.12	6e-05	5.9e-06
GO:0044088	regulation of vacuole organization	13	4	-	0.14	-	7.7e-06	-
GO:0051924	regulation of calcium ion transport	13	4	-	0.14	-	7.7e-06	-
GO:0048527	lateral root development	242	10	9	2.52	1.4	0.00024	1.2e-05
GO:0016106	sesquiterpenoid biosynthetic process	103	8	5	1.07	0.6	1.3e-05	0.00033
GO:0000018	regulation of DNA recombination	51	6	3	0.53	0.3	1.5e-05	0.00322
GO:0042219	cellular modified amino acid catabolic p...	28	4	4	0.29	0.16	0.00019	2e-05
GO:0009838	abscission	58	5	5	0.61	0.34	0.00035	2.2e-05
GO:0048528	post-embryonic root development	263	10	9	2.74	1.52	0.00046	2.3e-05
GO:0015691	cadmium ion transport	30	4	4	0.31	0.17	0.00026	2.6e-05
GO:0046165	alcohol biosynthetic process	119	8	5	1.24	0.69	3.6e-05	0.00065
GO:0006714	sesquiterpenoid metabolic process	120	8	5	1.25	0.69	3.8e-05	0.00067
GO:0006829	zinc ion transport	33	4	4	0.34	0.19	0.00037	3.9e-05
GO:0006749	glutathione metabolic process	35	4	4	0.37	0.2	0.00047	4.9e-05
GO:0006777	Mo-molybdopterin cofactor biosynthetic p...	13	3	3	0.14	0.08	0.0003	5.2e-05
GO:0019720	Mo-molybdopterin cofactor metabolic proc...	13	3	3	0.14	0.08	0.0003	5.2e-05
GO:0043545	molybdopterin cofactor metabolic process	13	3	3	0.14	0.08	0.0003	5.2e-05
GO:0051189	prosthetic group metabolic process	13	3	3	0.14	0.08	0.0003	5.2e-05
GO:0051053	negative regulation of DNA metabolic pro...	64	6	3	0.67	0.37	5.5e-05	0.00611
GO:0120255	olefinic compound biosynthetic process	129	8	5	1.35	0.75	6.4e-05	0.00093
GO:0050829	defense response to Gram-negative bacter...	38	4	4	0.4	0.22	0.00064	6.8e-05
GO:0016132	brassinosteroid biosynthetic process	24	4	-	0.25	-	0.0001	-
GO:0120178	steroid hormone biosynthetic process	24	4	-	0.25	-	0.0001	-
GO:0000002	mitochondrial genome maintenance	17	3	3	0.18	0.1	0.00068	0.00012
GO:0042742	defense response to bacterium	867	22	14	9.04	5.02	0.00012	0.0005
GO:0042537	benzene-containing compound metabolic pr...	86	5	5	0.9	0.5	0.00207	0.00014
GO:0120254	olefinic compound metabolic process	145	8	5	1.51	0.84	0.00015	0.00157
GO:0010227	floral organ abscission	47	4	4	0.49	0.27	0.00145	0.00016
GO:0006066	alcohol metabolic process	188	9	6	1.96	1.09	0.00017	0.0008
GO:0098754	detoxification	90	5	5	0.94	0.52	0.00253	0.00018
GO:0000272	polysaccharide catabolic process	49	4	4	0.51	0.28	0.00169	0.00019
GO:0007033	vacuole organization	113	7	-	1.18	-	0.00019	-
GO:0018958	phenol-containing compound metabolic pro...	118	7	5	1.23	0.68	0.00024	0.00062
GO:0009697	salicylic acid biosynthetic process	22	3	3	0.23	0.13	0.00149	0.00027
GO:0072507	divalent inorganic cation homeostasis	55	4	4	0.57	0.32	0.00259	0.00029
GO:0010021	amylopectin biosynthetic process	5	2	2	0.05	0.03	0.00106	0.00033
GO:2000896	amylopectin metabolic process	5	2	2	0.05	0.03	0.00106	0.00033
GO:0000041	transition metal ion transport	104	5	5	1.08	0.6	0.00471	0.00035
GO:0009617	response to bacterium	1002	23	15	10.45	5.8	0.00035	0.00069
GO:0055076	transition metal ion homeostasis	106	5	5	1.11	0.61	0.00511	0.00038
GO:0055080	cation homeostasis	311	11	5	3.24	1.8	0.00045	0.03487
GO:0060211	regulation of nuclear-transcribed mRNA p...	6	2	2	0.06	0.03	0.00158	0.00049
GO:1900151	regulation of nuclear-transcribed mRNA c...	6	2	2	0.06	0.03	0.00158	0.00049
GO:1901999	homogentisate metabolic process	6	2	2	0.06	0.03	0.00158	0.00049
GO:1902000	homogentisate catabolic process	6	2	2	0.06	0.03	0.00158	0.00049
GO:0090696	post-embryonic plant organ development	399	10	9	4.16	2.31	0.00942	0.00053
GO:0046686	response to cadmium ion	978	18	15	10.2	5.66	0.01437	0.00054
GO:0044273	sulfur compound catabolic process	65	4	4	0.68	0.38	0.00475	0.00055
GO:0072330	monocarboxylic acid biosynthetic process	428	13	8	4.46	2.48	0.00059	0.00351
GO:0010959	regulation of metal ion transport	38	4	-	0.4	-	0.00064	-
GO:0016129	phytosteroid biosynthetic process	38	4	-	0.4	-	0.00064	-
GO:0030004	cellular monovalent inorganic cation hom...	102	6	-	1.06	-	0.00071	-
GO:0051128	regulation of cellular component organiz...	557	15	-	5.81	-	0.0008	-
GO:0051510	regulation of unidimensional cell growth	144	7	-	1.5	-	0.0008	-
GO:0009826	unidimensional cell growth	681	17	11	7.1	3.94	0.00084	0.00204
GO:0051513	regulation of monopolar cell growth	8	2	2	0.08	0.05	0.00291	0.00091
GO:0022622	root system development	1154	24	14	12.04	6.68	0.00103	0.00699
GO:0048364	root development	1154	24	14	12.04	6.68	0.00103	0.00699
GO:0032787	monocarboxylic acid metabolic process	829	19	13	8.65	4.8	0.00116	0.00105
GO:0010231	maintenance of seed dormancy	5	2	-	0.05	-	0.00106	-
GO:0097437	maintenance of dormancy	5	2	-	0.05	-	0.00106	-
GO:0046189	phenol-containing compound biosynthetic ...	75	5	3	0.78	0.43	0.00113	0.00945
GO:0018345	protein palmitoylation	9	2	2	0.09	0.05	0.00372	0.00117
GO:0046777	protein autophosphorylation	277	8	7	2.89	1.6	0.00883	0.00117
GO:0042446	hormone biosynthetic process	299	10	7	3.12	1.73	0.00124	0.00181
GO:0098771	inorganic ion homeostasis	354	11	-	3.69	-	0.00129	-
GO:0006446	regulation of translational initiation	10	2	2	0.1	0.06	0.00461	0.00145
GO:0006310	DNA recombination	207	8	-	2.16	-	0.00153	-
GO:0090070	positive regulation of ribosome biogenes...	6	2	-	0.06	-	0.00158	-
GO:0065008	regulation of biological quality	1926	34	19	20.09	11.15	0.00169	0.01502
GO:0010184	cytokinin transport	23	3	-	0.24	-	0.0017	-
GO:0065007	biological regulation	7221	95	58	75.33	41.81	0.00374	0.00179
GO:0019725	cellular homeostasis	427	12	-	4.45	-	0.00185	-
GO:0007346	regulation of mitotic cell cycle	123	6	-	1.28	-	0.00186	-
GO:1900150	regulation of defense response to fungus	43	3	3	0.45	0.25	0.01017	0.00198
GO:0043457	regulation of cellular respiration	12	2	2	0.13	0.07	0.00667	0.00211
GO:0009718	anthocyanin-containing compound biosynth...	53	4	-	0.55	-	0.00226	-
GO:0016126	sterol biosynthetic process	53	4	-	0.55	-	0.00226	-
GO:0006575	cellular modified amino acid metabolic p...	95	4	4	0.99	0.55	0.01755	0.00227
GO:0001558	regulation of cell growth	222	8	-	2.32	-	0.00237	-
GO:0016114	terpenoid biosynthetic process	222	8	5	2.32	1.29	0.00237	0.00953
GO:0009773	photosynthetic electron transport in pho...	27	3	-	0.28	-	0.00272	-
GO:0030003	cellular cation homeostasis	181	7	-	1.89	-	0.00298	-
GO:0042273	ribosomal large subunit biogenesis	28	3	-	0.29	-	0.00303	-
GO:0009960	endosperm development	104	4	4	1.08	0.6	0.0236	0.00315
GO:0022604	regulation of cell morphogenesis	187	7	-	1.95	-	0.00356	-
GO:0045488	pectin metabolic process	108	4	4	1.13	0.63	0.02664	0.00361
GO:0030001	metal ion transport	405	11	7	4.22	2.35	0.00366	0.00936
GO:0006816	calcium ion transport	61	4	-	0.64	-	0.00378	-
GO:0009269	response to desiccation	61	4	2	0.64	0.35	0.00378	0.04877
GO:0010541	acropetal auxin transport	16	2	2	0.17	0.09	0.01181	0.00379
GO:0010393	galacturonan metabolic process	110	4	4	1.15	0.64	0.02825	0.00386
GO:0060560	developmental growth involved in morphog...	793	17	11	8.27	4.59	0.00412	0.0064
GO:0000902	cell morphogenesis	861	18	11	8.98	4.99	0.00414	0.01146
GO:0016131	brassinosteroid metabolic process	63	4	-	0.66	-	0.00425	-
GO:0016052	carbohydrate catabolic process	184	6	5	1.92	1.07	0.01292	0.00439
GO:0051052	regulation of DNA metabolic process	195	7	4	2.03	1.13	0.00448	0.02688
GO:0018342	protein prenylation	18	2	2	0.19	0.1	0.01485	0.00479
GO:0097354	prenylation	18	2	2	0.19	0.1	0.01485	0.00479
GO:0009696	salicylic acid metabolic process	59	3	3	0.62	0.34	0.02374	0.00487
GO:0010038	response to metal ion	-	-	15	-	7.11	-	0.00495
GO:0010015	root morphogenesis	610	14	-	6.36	-	0.00502	-
GO:0098542	defense response to other organism	1733	27	19	18.08	10.03	0.02361	0.00514
GO:0042814	monopolar cell growth	19	2	2	0.2	0.11	0.01649	0.00533
GO:0034754	cellular hormone metabolic process	61	3	3	0.64	0.35	0.02589	0.00534
GO:0006863	purine nucleobase transport	35	3	-	0.37	-	0.00573	-
GO:0015851	nucleobase transport	35	3	-	0.37	-	0.00573	-
GO:0009631	cold acclimation	109	5	-	1.14	-	0.00574	-
GO:0010501	RNA secondary structure unwinding	20	2	2	0.21	0.12	0.01819	0.0059
GO:1901575	organic substance catabolic process	-	-	16	-	8.04	-	0.00648
GO:0006086	acetyl-CoA biosynthetic process from pyr...	21	2	2	0.22	0.12	0.01997	0.0065
GO:0050801	ion homeostasis	439	11	-	4.58	-	0.00662	-
GO:1900424	regulation of defense response to bacter...	67	3	3	0.7	0.39	0.03294	0.00693
GO:0016125	sterol metabolic process	73	4	-	0.76	-	0.00716	-
GO:0006873	cellular ion homeostasis	213	7	-	2.22	-	0.00718	-
GO:0010817	regulation of hormone levels	771	16	9	8.04	4.46	0.0072	0.03535
GO:0019336	phenol-containing compound catabolic pro...	23	2	2	0.24	0.13	0.02374	0.00777
GO:0008299	isoprenoid biosynthetic process	272	8	5	2.84	1.58	0.00796	0.02116
GO:0022603	regulation of anatomical structure morph...	331	9	5	3.45	1.92	0.0082	0.04363
GO:0010053	root epidermal cell differentiation	332	9	-	3.46	-	0.00836	-
GO:0006085	acetyl-CoA biosynthetic process	24	2	2	0.25	0.14	0.02572	0.00845
GO:0015919	peroxisomal membrane transport	24	2	2	0.25	0.14	0.02572	0.00845
GO:0017000	antibiotic biosynthetic process	72	3	3	0.75	0.42	0.0395	0.00845
GO:0001708	cell fate specification	77	4	-	0.8	-	0.00862	-
GO:0016128	phytosteroid metabolic process	77	4	-	0.8	-	0.00862	-
GO:0080092	regulation of pollen tube growth	77	4	-	0.8	-	0.00862	-
GO:0055067	monovalent inorganic cation homeostasis	169	6	-	1.76	-	0.00874	-
GO:0010043	response to zinc ion	140	5	4	1.46	0.81	0.01584	0.00897
GO:0006721	terpenoid metabolic process	278	8	5	2.9	1.61	0.00901	0.02299
GO:0090069	regulation of ribosome biogenesis	14	2	-	0.15	-	0.00908	-
GO:0006694	steroid biosynthetic process	80	4	-	0.83	-	0.00983	-
GO:0044248	cellular catabolic process	-	-	15	-	7.68	-	0.00984
GO:0035384	thioester biosynthetic process	26	2	2	0.27	0.15	0.02988	0.00987
GO:0071616	acyl-CoA biosynthetic process	26	2	2	0.27	0.15	0.02988	0.00987
CC	Cellular Component
GO:0016021	integral component of membrane	1861	42	30	22.91	12.38	8.7e-05	3.9e-06
GO:0031224	intrinsic component of membrane	2169	42	30	26.71	14.43	0.00203	7.5e-05
GO:0009508	plastid chromosome	26	3	3	0.32	0.17	0.00389	0.00067
GO:0019898	extrinsic component of membrane	92	6	-	1.13	-	0.00097	-
GO:0030176	integral component of endoplasmic reticu...	39	4	-	0.48	-	0.00132	-
GO:0031227	intrinsic component of endoplasmic retic...	39	4	-	0.48	-	0.00132	-
GO:0009705	plant-type vacuole membrane	213	9	-	2.62	-	0.00134	-
GO:0016020	membrane	8906	133	-	109.66	-	0.00171	-
GO:0016324	apical plasma membrane	46	4	-	0.57	-	0.00244	-
GO:0005834	heterotrimeric G-protein complex	12	2	2	0.15	0.08	0.00919	0.00278
GO:1905360	GTPase complex	12	2	2	0.15	0.08	0.00919	0.00278
GO:0009533	chloroplast stromal thylakoid	30	3	-	0.37	-	0.00586	-
GO:0045177	apical part of cell	59	4	-	0.73	-	0.00601	-
GO:0031234	extrinsic component of cytoplasmic side ...	22	2	2	0.27	0.15	0.02966	0.0093
MF	Molecular Function
GO:0004970	ionotropic glutamate receptor activity	13	7	-	0.13	-	1.8e-11	-
GO:0005230	extracellular ligand-gated ion channel a...	13	7	-	0.13	-	1.8e-11	-
GO:0008066	glutamate receptor activity	13	7	-	0.13	-	1.8e-11	-
GO:0022824	transmitter-gated ion channel activity	13	7	-	0.13	-	1.8e-11	-
GO:0022835	transmitter-gated channel activity	13	7	-	0.13	-	1.8e-11	-
GO:0030594	neurotransmitter receptor activity	13	7	-	0.13	-	1.8e-11	-
GO:0015276	ligand-gated ion channel activity	37	9	2	0.38	0.2	1.1e-10	0.01651
GO:0022834	ligand-gated channel activity	37	9	2	0.38	0.2	1.1e-10	0.01651
GO:0009918	sterol delta7 reductase activity	4	4	1	0.04	0.02	1.1e-08	0.02108
GO:0003839	gamma-glutamylcyclotransferase activity	8	4	4	0.08	0.04	7.3e-07	5.2e-08
GO:0022839	ion gated channel activity	82	9	-	0.84	-	1.7e-07	-
GO:0015267	channel activity	304	15	-	3.12	-	6.6e-07	-
GO:0022803	passive transmembrane transporter activi...	304	15	-	3.12	-	6.6e-07	-
GO:0022836	gated channel activity	98	9	-	1.01	-	7.8e-07	-
GO:0005216	ion channel activity	277	14	-	2.84	-	1.2e-06	-
GO:0004888	transmembrane signaling receptor activit...	70	7	-	0.72	-	7.6e-06	-
GO:0015086	cadmium ion transmembrane transporter ac...	25	4	4	0.26	0.13	0.00012	8.8e-06
GO:0016842	amidine-lyase activity	29	4	4	0.3	0.15	0.00021	1.6e-05
GO:0005385	zinc ion transmembrane transporter activ...	30	4	4	0.31	0.16	0.00024	1.9e-05
GO:0004729	oxygen-dependent protoporphyrinogen oxid...	2	2	2	0.02	0.01	0.0001	2.8e-05
GO:0070818	protoporphyrinogen oxidase activity	2	2	2	0.02	0.01	0.0001	2.8e-05
GO:0015318	inorganic molecular entity transmembrane...	958	24	-	9.83	-	5.5e-05	-
GO:0003697	single-stranded DNA binding	83	5	5	0.85	0.44	0.00165	8.2e-05
GO:0051744	3,8-divinyl protochlorophyllide a 8-viny...	3	2	2	0.03	0.02	0.00031	8.4e-05
GO:0046915	transition metal ion transmembrane trans...	92	5	5	0.94	0.49	0.0026	0.00013
GO:0017096	acetylserotonin O-methyltransferase acti...	24	3	3	0.25	0.13	0.00184	0.00027
GO:0047763	caffeate O-methyltransferase activity	24	3	3	0.25	0.13	0.00184	0.00027
GO:0004148	dihydrolipoyl dehydrogenase activity	5	2	2	0.05	0.03	0.00103	0.00028
GO:0016840	carbon-nitrogen lyase activity	59	4	4	0.61	0.31	0.00316	0.00028
GO:0038023	signaling receptor activity	171	8	-	1.75	-	0.0004	-
GO:0046873	metal ion transmembrane transporter acti...	256	7	7	2.63	1.36	0.01687	0.00045
GO:0015075	ion transmembrane transporter activity	993	22	-	10.19	-	0.00062	-
GO:0060089	molecular transducer activity	188	8	-	1.93	-	0.00075	-
GO:0005223	intracellular cGMP-activated cation chan...	9	2	2	0.09	0.05	0.0036	0.00098
GO:0022857	transmembrane transporter activity	1706	31	-	17.5	-	0.00142	-
GO:0015211	purine nucleoside transmembrane transpor...	23	3	-	0.24	-	0.00162	-
GO:0016627	oxidoreductase activity, acting on the C...	124	6	3	1.27	0.66	0.00179	0.02852
GO:0005215	transporter activity	1742	31	-	17.87	-	0.00196	-
GO:0000981	DNA-binding transcription factor activit...	52	4	-	0.53	-	0.00199	-
GO:0016668	oxidoreductase activity, acting on a sul...	13	2	2	0.13	0.07	0.00759	0.0021
GO:0008143	poly(A) binding	15	2	2	0.15	0.08	0.01008	0.00281
GO:0005337	nucleoside transmembrane transporter act...	28	3	-	0.29	-	0.00289	-
GO:0016634	oxidoreductase activity, acting on the C...	17	2	2	0.17	0.09	0.01288	0.00361
GO:0005217	intracellular ligand-gated ion channel a...	18	2	2	0.18	0.1	0.01439	0.00405
GO:0005221	intracellular cyclic nucleotide activate...	18	2	2	0.18	0.1	0.01439	0.00405
GO:0043855	cyclic nucleotide-gated ion channel acti...	18	2	2	0.18	0.1	0.01439	0.00405
GO:0016628	oxidoreductase activity, acting on the C...	66	4	-	0.68	-	0.00474	-
GO:0004411	homogentisate 1,2-dioxygenase activity	1	1	1	0.01	0.01	0.01026	0.00531
GO:0051920	peroxiredoxin activity	11	2	-	0.11	-	0.00542	-
GO:0005345	purine nucleobase transmembrane transpor...	35	3	-	0.36	-	0.00548	-
GO:0015205	nucleobase transmembrane transporter act...	35	3	-	0.36	-	0.00548	-
GO:0070717	poly-purine tract binding	21	2	2	0.22	0.11	0.01936	0.0055
GO:0005261	cation channel activity	209	7	-	2.14	-	0.00597	-
GO:0019829	ATPase-coupled cation transmembrane tran...	210	7	4	2.15	1.12	0.00612	0.0259
GO:0005249	voltage-gated potassium channel activity	23	2	2	0.24	0.12	0.02301	0.00658
GO:0005262	calcium channel activity	23	2	2	0.24	0.12	0.02301	0.00658
GO:0099094	ligand-gated cation channel activity	24	2	2	0.25	0.13	0.02493	0.00716
GO:0022843	voltage-gated cation channel activity	25	2	2	0.26	0.13	0.02692	0.00775
GO:0042625	ATPase-coupled ion transmembrane transpo...	220	7	4	2.26	1.17	0.00782	0.03002
GO:0005267	potassium channel activity	26	2	2	0.27	0.14	0.02897	0.00837
GO:0022890	inorganic cation transmembrane transport...	670	14	-	6.87	-	0.00968	-
