# Supplementary material for: Genome of the early spider-orchid Ophrys sphegodes provides insights into sexual deception and pollinator adaptation
Source: Nat Commun. 2024 Jul 26;15:6308. doi: 10.1038/s41467-024-50622-4 (PMC11282089; doi:10.1038/s41467-024-50622-4)
Supplement: Supplementary file 10 — Supplementary Data 7 [file 41467_2024_50622_MOESM10_ESM.xlsx]

## Sheet: Supplementary_Data_7
Summary of annotation information for genes of interest identified on chromosome 2.
Genes of interest shown in Supplementary Figure 19, sorted by position on chromosome 2. The table contains GO, KO, EC and IPS annotation terms (annotated as per SI section 2.3) as well as TF information (as outlined in SI section 2.4).
Gene	GO terms	KO/EC	KO Description	TF	IPS	IPS Description
Osph2G59690	-	-	-	-	-	-
Osph2G61300	-	K12165	ufm1-conjugating enzyme 1	-	IPR014806; IPR016135	Ubiquitin-fold modifier-conjugating enzyme 1; Ubiquitin-conjugating enzyme/RWD-like
Osph2G61560	GO:0000105; GO:0003824; GO:0004400; GO:0005488; GO:0005622; GO:0005623; GO:0005737; GO:0006082; GO:0006520; GO:0006547; GO:0006725; GO:0006807; GO:0008144; GO:0008152; GO:0008483; GO:0008652; GO:0009058; GO:0009072; GO:0009073; GO:0009507; GO:0009532; GO:0009536; GO:0009570; GO:0009987; GO:0016053; GO:0016740; GO:0016769; GO:0018130; GO:0019438; GO:0019752; GO:0019842; GO:0030170; GO:0034641; GO:…	K00817 / 2.6.1.9	histidinol-phosphate aminotransferase	-	IPR004839; IPR005861; IPR015421; IPR015422; IPR015424	Aminotransferase, class I/classII; Histidinol-phosphate aminotransferase family; Pyridoxal phosphate-dependent transferase, major domain; Pyridoxal phosphate-dependent transferase domain 1; Pyridoxal phosphate-dependent transferase
Osph2G63210	GO:0000003; GO:0001101; GO:0001708; GO:0003006; GO:0003676; GO:0003677; GO:0003700; GO:0005488; GO:0005515; GO:0005622; GO:0005623; GO:0005634; GO:0006139; GO:0006351; GO:0006355; GO:0006725; GO:0006807; GO:0006950; GO:0007275; GO:0008152; GO:0009058; GO:0009059; GO:0009414; GO:0009415; GO:0009628; GO:0009719; GO:0009725; GO:0009791; GO:0009850; GO:0009888; GO:0009889; GO:0009908; GO:0009987; GO:…	K14486	auxin response factor	B3→B3-ARF	IPR000270; IPR003340; IPR010525; IPR015300; IPR033389	PB1 domain; B3 DNA binding domain; Auxin response factor; DNA-binding pseudobarrel domain superfamily; AUX/IAA domain
Osph2G66470	GO:0003676; GO:0003677; GO:0003700; GO:0005488; GO:0006139; GO:0006351; GO:0006355; GO:0006725; GO:0006807; GO:0008152; GO:0009058; GO:0009059; GO:0009889; GO:0009987; GO:0010467; GO:0010468; GO:0010556; GO:0016070; GO:0018130; GO:0019219; GO:0019222; GO:0019438; GO:0031323; GO:0031326; GO:0032774; GO:0034641; GO:0034645; GO:0034654; GO:0043170; GO:0044237; GO:0044238; GO:0044249; GO:0044260; GO:…	K09284	AP2-like factor, euAP2 lineage	AP2/ERF→ AP2/ERF-AP2	IPR001471; IPR016177; IPR036955	AP2/ERF domain; DNA-binding domain superfamily; AP2/ERF domain superfamily
Osph2G69500	GO:0005488; GO:0005515	-	-	-	IPR010770	Ecd family
Osph2G70610	-	-	-	-	-	-
