# Supplementary material for: Genome of the early spider-orchid Ophrys sphegodes provides insights into sexual deception and pollinator adaptation
Source: Nat Commun. 2024 Jul 26;15:6308. doi: 10.1038/s41467-024-50622-4 (PMC11282089; doi:10.1038/s41467-024-50622-4)
Supplement: Supplementary file 12 — Source Data [file 41467_2024_50622_MOESM12_ESM.xlsx]

## Sheet: Supplementary_Figure_1a
Supplementary Figure 1a
	Population	Events	Total (%)	Parent (%)	Mean PerCP-A	Median PerCP-A	CV PerCP-A (%)	CV PerCP-H (%)	ECD-A (%)
	All_Events	18311	100	100	7.39507e+06	4422000	94.7	38.61	130.75
	Ref_2C	1059	5.78	30.65	4207840	4216375	1.72	2.64	2.38
	Ref_4C	142	0.78	4.11	8397176	8394184	1.45	2.17	1.91
	Ophrys_1C	1858	10.15	53.78	10506736	10500936	1.43	0.16	1.38
	all_gates	3455	18.87	18.87	8092343	10299056	36.48	18.6	37.92
